# Supplementary material for: Ethyl 2-acetyl-3-(4-chloro­anilino)butanoate
Source: Acta Crystallogr Sect E Struct Rep Online. 2009 Aug 8;65(Pt 9):o2125. doi: 10.1107/S1600536809030876 (PMC2970076; doi:10.1107/S1600536809030876)
Supplement: Supplementary file 2 [file e-65-o2125-Isup2.hkl]

#
# h,k,l, Fc-squared, Fo-squared, sigma(Fo-squared) and status flag
#
data_I
_shelx_title ' Pcl'
_shelx_refln_list_code          4
_shelx_F_calc_maximum      108.26
_exptl_crystal_F_000       300.00
_reflns_d_resolution_high  0.7200
 
loop_
 _symmetry_equiv_pos_as_xyz
 'x, y, z'
 '-x, -y, -z'
 
_cell_length_a     6.9161
_cell_length_b    10.1319
_cell_length_c    11.4063
_cell_angle_alpha  87.511
_cell_angle_beta   80.873
_cell_angle_gamma  73.367
 
_shelx_F_squared_multiplier     1.000
 
loop_
 _refln_index_h
 _refln_index_k
 _refln_index_l
 _refln_F_squared_calc
 _refln_F_squared_meas
 _refln_F_squared_sigma
 _refln_observed_status
   1   0   0      119.31      114.16      0.94 o
   2   0   0     2592.68     2476.33     14.76 o
   3   0   0       49.50       45.12      0.54 o
   4   0   0        0.23        0.08      0.14 o
   5   0   0       39.38       36.70      0.81 o
   6   0   0      112.78      113.87      2.13 o
   7   0   0        0.84        0.41      0.99 o
   8   0   0       13.17       16.93      2.50 o
   9   0   0        0.08       -0.93      1.17 o
  -8   1   0        6.59        6.22      1.03 o
  -7   1   0        8.27       10.12      1.03 o
  -6   1   0        2.63        3.36      0.54 o
  -5   1   0       28.35       23.93      0.77 o
  -4   1   0       39.80       42.78      0.62 o
  -3   1   0       43.79       38.29      0.56 o
  -2   1   0      301.48      302.11      2.36 o
  -1   1   0     6485.00     6308.48     40.48 o
   0   1   0        0.71       -0.14      0.14 o
   1   1   0     4087.56     3958.83     20.77 o
   2   1   0     1664.95     1692.27      9.56 o
   3   1   0      159.07      172.58      1.32 o
   4   1   0      211.75      208.77      1.64 o
   5   1   0       81.87       78.24      0.95 o
   6   1   0       45.37       48.10      1.11 o
   7   1   0        4.45        4.14      0.74 o
   8   1   0        0.85        2.07      0.87 o
   9   1   0        4.12        4.43      1.51 o
  -8   2   0        0.06       -0.58      0.78 o
  -7   2   0       16.75       14.85      1.51 o
  -6   2   0        0.65        1.30      0.53 o
  -5   2   0        0.29        1.05      0.34 o
  -4   2   0      377.08      372.74      2.94 o
  -3   2   0      280.43      263.20      1.96 o
  -2   2   0      131.67      135.83      1.26 o
  -1   2   0      725.02      732.65      4.53 o
   0   2   0     8500.85     8170.33     47.86 o
   1   2   0       37.62       49.85      0.36 o
   2   2   0     2107.19     2127.31     10.20 o
   3   2   0      268.42      268.03      1.81 o
   4   2   0      228.65      198.12      1.51 o
   5   2   0       58.06       53.72      0.75 o
   6   2   0       37.05       35.81      0.92 o
   7   2   0        2.68        4.16      0.74 o
   8   2   0       23.00       28.29      1.52 o
   9   2   0        0.02        0.93      1.17 o
  -8   3   0        2.14        1.40      0.91 o
  -7   3   0        0.18        1.07      0.78 o
  -6   3   0        0.01        0.52      0.66 o
  -5   3   0       92.66       90.53      1.88 o
  -4   3   0       91.38       88.16      1.29 o
  -3   3   0       18.34       24.53      0.47 o
  -2   3   0       93.00       93.65      0.88 o
  -1   3   0       81.47       89.65      0.91 o
   0   3   0      636.70      674.42      3.73 o
   1   3   0      178.55      174.38      1.05 o
   2   3   0       23.10       23.09      0.25 o
   3   3   0       88.11      100.70      0.94 o
   4   3   0        3.90        1.73      0.14 o
   5   3   0       73.80       78.27      0.96 o
   6   3   0        9.05       10.92      0.50 o
   7   3   0        7.35        7.06      0.82 o
   8   3   0        1.16        1.12      0.82 o
   9   3   0        1.22        2.45      1.40 o
  -7   4   0        5.31        5.03      2.97 o
  -6   4   0       32.90       30.35      1.57 o
  -5   4   0       59.70       51.55      1.96 o
  -4   4   0       63.06       67.33      1.78 o
  -3   4   0       24.30       26.61      0.57 o
  -2   4   0      235.36      235.40      1.95 o
  -1   4   0       78.23       60.29      0.66 o
   0   4   0     2049.83     2159.83     12.16 o
   1   4   0     2093.54     2178.31     12.17 o
   2   4   0      305.09      312.20      1.76 o
   3   4   0       66.57       73.88      0.60 o
   4   4   0       11.33       14.18      0.30 o
   5   4   0      102.90      103.41      1.12 o
   6   4   0        3.42        4.04      0.34 o
   7   4   0        9.36        7.87      0.86 o
   8   4   0        1.37        1.60      0.70 o
   9   4   0        2.47        1.63      1.17 o
  -7   5   0        0.26       -0.12      0.78 o
  -6   5   0        3.34        1.87      0.78 o
  -5   5   0       12.46       12.81      0.85 o
  -4   5   0       43.19       51.52      1.39 o
  -3   5   0       10.49       10.83      0.46 o
  -2   5   0       27.31       31.02      0.54 o
  -1   5   0       30.12       26.52      0.45 o
   0   5   0     1408.96     1563.79      8.96 o
   1   5   0      140.62      138.14      1.06 o
   2   5   0       84.29       86.66      0.77 o
   3   5   0        5.54        5.84      0.23 o
   4   5   0       37.55       37.80      0.50 o
   5   5   0        8.70        7.33      0.29 o
   6   5   0       11.63        9.12      0.48 o
   7   5   0        0.49        0.97      0.53 o
   8   5   0        4.90        3.79      1.17 o
   9   5   0        0.03        0.00      1.05 o
  -7   6   0        3.27        2.04      1.34 o
  -6   6   0        3.41        3.26      0.91 o
  -5   6   0        1.22        1.22      0.74 o
  -4   6   0       35.80       35.05      1.23 o
  -3   6   0        0.57        0.17      0.28 o
  -2   6   0       96.40       87.32      1.00 o
  -1   6   0       61.11       64.53      0.79 o
   0   6   0      102.55      106.60      0.97 o
   1   6   0      771.02      787.05      5.02 o
   2   6   0      356.50      351.36      2.22 o
   3   6   0       67.09       66.17      0.72 o
   4   6   0      269.00      256.13      2.05 o
   5   6   0        4.62        3.20      0.30 o
   6   6   0        4.17        3.11      0.40 o
   7   6   0        0.08       -0.64      0.76 o
   8   6   0        0.66        0.82      1.05 o
   9   6   0        3.56        3.61      1.28 o
  -6   7   0        2.05        2.52      1.05 o
  -5   7   0        0.34        0.82      0.74 o
  -4   7   0       11.43       11.90      0.96 o
  -3   7   0        2.00        1.21      0.44 o
  -2   7   0       10.79       10.09      0.51 o
  -1   7   0        1.01        0.50      0.21 o
   0   7   0      168.94      184.92      1.60 o
   1   7   0        4.55        5.46      0.26 o
   2   7   0        9.30        8.58      0.26 o
   3   7   0        3.96        4.43      0.23 o
   4   7   0        3.33        3.96      0.35 o
   5   7   0       16.33       15.03      0.64 o
   6   7   0        0.29       -0.04      0.32 o
   7   7   0        6.92        7.93      0.86 o
   8   7   0        5.17        4.31      1.28 o
   9   7   0        1.03        1.40      1.17 o
  -5   8   0       14.28       14.10      1.27 o
  -4   8   0       14.05       15.98      1.28 o
  -3   8   0        0.59        0.65      0.49 o
  -2   8   0      136.05      137.76      2.44 o
  -1   8   0       13.07       13.98      0.57 o
   0   8   0      115.34      106.11      1.32 o
   1   8   0        0.37        0.20      0.22 o
   2   8   0       26.99       32.82      0.67 o
   3   8   0        3.24        2.68      0.28 o
   4   8   0       64.06       62.36      0.99 o
   5   8   0        7.57        8.53      0.52 o
   6   8   0       23.51       23.16      0.84 o
   7   8   0       19.45       22.95      1.98 o
   8   8   0        1.31        0.93      1.05 o
   9   8   0        0.00       -1.05      1.05 o
  -5   9   0        0.38        0.42      0.90 o
  -4   9   0       13.29       16.84      1.63 o
  -3   9   0        0.46        0.40      1.05 o
  -2   9   0        0.25        0.19      0.42 o
  -1   9   0       11.94       11.41      0.85 o
   0   9   0       12.82       12.63      0.57 o
   1   9   0        0.59        0.27      0.27 o
   2   9   0        0.07        0.37      0.28 o
   3   9   0       19.79       20.31      0.66 o
   4   9   0        0.32        0.07      0.29 o
   5   9   0        0.00       -0.35      0.35 o
   6   9   0       17.75       16.62      1.46 o
   7   9   0        2.40        1.86      0.93 o
   8   9   0        0.15        1.51      1.05 o
  -4  10   0        0.48       -0.37      0.78 o
  -3  10   0        0.93        0.59      0.99 o
  -2  10   0        8.90        8.81      1.03 o
  -1  10   0        4.69        4.26      0.78 o
   0  10   0        4.35        3.07      0.62 o
   1  10   0        8.32        6.83      0.47 o
   2  10   0       16.84       17.52      0.66 o
   3  10   0       12.55       12.35      1.03 o
   4  10   0        0.01       -0.18      0.36 o
   5  10   0       21.76       21.24      1.19 o
   6  10   0        3.03        3.26      1.05 o
   7  10   0        2.02        1.75      1.05 o
   8  10   0        0.61        1.05      1.17 o
  -3  11   0        1.09        0.70      1.28 o
  -2  11   0        9.10       11.18      1.15 o
  -1  11   0        7.36        7.80      0.99 o
   0  11   0        2.00        1.66      0.70 o
   1  11   0        7.35        5.95      0.67 o
   2  11   0       12.80       16.27      1.86 o
   3  11   0        0.22       -0.64      0.64 o
   4  11   0       20.84       30.06      1.98 o
   5  11   0        0.30        0.70      0.93 o
   6  11   0        3.05        3.03      1.17 o
   7  11   0        1.07        1.17      1.05 o
  -2  12   0        0.05       -0.82      1.05 o
  -1  12   0        9.54       11.30      1.63 o
   0  12   0        2.44        4.89      1.28 o
   1  12   0        5.82        8.38      1.03 o
   2  12   0       14.23       17.94      1.75 o
   3  12   0        0.00       -0.82      0.82 o
   4  12   0        0.30        0.47      0.93 o
   5  12   0       25.44       32.62      2.21 o
   6  12   0        0.16        0.23      1.05 o
   7  12   0        4.27        5.24      1.51 o
   0  13   0        0.85        3.38      1.28 o
   1  13   0        3.98        3.36      1.69 o
   2  13   0        1.70        0.23      1.05 o
   3  13   0        2.78        3.03      1.17 o
   4  13   0       17.16       17.01      1.75 o
   5  13   0        0.01       -0.47      0.93 o
   2  14   0        5.57        4.66      1.40 o
   3  14   0        3.25        3.61      1.28 o
  -5 -13   1        0.11       -0.12      0.93 o
  -4 -13   1        0.22        1.40      1.05 o
  -3 -13   1        0.14        0.47      1.05 o
  -2 -13   1        1.51        1.86      1.05 o
  -1 -13   1        2.11        0.82      1.05 o
   0 -13   1        0.02        1.40      1.05 o
  -6 -12   1        1.17        2.45      1.05 o
  -5 -12   1        1.33        0.82      0.93 o
  -4 -12   1        1.64        2.21      1.05 o
  -3 -12   1        0.09        0.02      0.61 o
  -2 -12   1        1.41        1.58      0.82 o
  -1 -12   1        2.24        1.36      0.97 o
   0 -12   1        1.83        2.31      0.78 o
   1 -12   1        3.12        3.97      0.91 o
   2 -12   1        0.14       -0.50      0.78 o
  -7 -11   1        6.17        4.89      1.28 o
  -6 -11   1        0.30        2.33      1.05 o
  -5 -11   1        4.45        5.19      0.86 o
  -4 -11   1        5.67        5.33      0.82 o
  -3 -11   1        0.21       -0.64      0.64 o
  -2 -11   1        0.32       -0.46      0.64 o
  -1 -11   1        5.54        5.68      0.65 o
   0 -11   1        2.10        0.03      0.53 o
   1 -11   1       13.38       14.27      1.19 o
   2 -11   1        1.27        2.25      0.86 o
   3 -11   1       10.74       12.04      1.32 o
  -8 -10   1        2.09        1.75      1.28 o
  -7 -10   1        0.79       -0.23      0.93 o
  -6 -10   1        0.02       -0.53      0.53 o
  -5 -10   1        0.00       -0.20      0.53 o
  -4 -10   1        0.76        0.00      0.49 o
  -3 -10   1        6.54        7.34      0.67 o
  -2 -10   1        1.45        0.47      0.55 o
  -1 -10   1        4.57        3.68      0.52 o
   0 -10   1        3.88        6.12      0.67 o
   1 -10   1        4.62        2.75      0.83 o
   2 -10   1        4.91        5.20      0.86 o
   3 -10   1        0.50        0.37      0.78 o
   4 -10   1        1.72        3.01      0.98 o
  -8  -9   1        0.37        0.12      1.05 o
  -7  -9   1        2.27        1.28      0.93 o
  -6  -9   1        1.99        1.88      0.82 o
  -5  -9   1        0.94        0.70      0.76 o
  -4  -9   1        4.31        5.74      0.57 o
  -3  -9   1       18.22       16.68      0.63 o
  -2  -9   1       16.98       18.43      0.65 o
  -1  -9   1        0.31        0.05      0.27 o
   0  -9   1       16.60       13.88      0.78 o
   1  -9   1       43.71       45.90      1.40 o
   2  -9   1       18.44       15.68      0.92 o
   3  -9   1       48.73       51.51      1.98 o
   4  -9   1        0.01        0.64      1.05 o
   5  -9   1        0.66        1.09      0.86 o
  -8  -8   1        0.68        1.05      1.05 o
  -7  -8   1        3.55        2.55      0.78 o
  -6  -8   1        0.04        0.18      0.53 o
  -5  -8   1       11.19       11.43      0.84 o
  -4  -8   1        3.53        3.77      0.43 o
  -3  -8   1        5.49        5.79      0.31 o
  -2  -8   1      159.34      154.13      1.54 o
  -1  -8   1        0.84        0.46      0.23 o
   0  -8   1        0.46        1.21      0.30 o
   1  -8   1       64.04       58.41      1.08 o
   2  -8   1       18.48       19.49      1.55 o
   3  -8   1       13.04       13.83      1.01 o
   4  -8   1        5.11        3.98      0.91 o
   5  -8   1        8.25        8.32      1.19 o
   6  -8   1        0.29        1.15      0.94 o
  -9  -7   1        0.81        0.93      1.17 o
  -8  -7   1        0.03        0.70      1.05 o
  -7  -7   1        0.64        0.82      0.87 o
  -6  -7   1        4.04        4.33      0.87 o
  -5  -7   1        9.36        7.79      0.57 o
  -4  -7   1       38.71       36.27      0.81 o
  -3  -7   1      278.92      291.78      2.12 o
  -2  -7   1       13.90       12.28      0.34 o
  -1  -7   1      117.82      127.69      1.21 o
   0  -7   1        6.29        6.05      0.32 o
   1  -7   1        0.45        0.94      0.23 o
   2  -7   1       81.83       78.14      1.70 o
   3  -7   1       30.42       32.82      1.16 o
   4  -7   1       45.54       45.92      1.77 o
   5  -7   1        0.06       -0.70      0.70 o
   6  -7   1        6.90        5.76      1.81 o
  -9  -6   1        0.85        0.47      1.17 o
  -8  -6   1        0.31       -0.21      0.61 o
  -7  -6   1        0.03        0.58      0.58 o
  -6  -6   1        6.89        6.51      0.70 o
  -5  -6   1        7.79        8.17      0.39 o
  -4  -6   1       65.47       60.79      0.79 o
  -3  -6   1        2.89        2.78      0.19 o
  -2  -6   1      397.86      418.48      2.75 o
  -1  -6   1       26.37       25.71      0.46 o
   0  -6   1       24.98       27.84      0.53 o
   1  -6   1       59.38       50.02      0.69 o
   2  -6   1      175.89      160.95      1.49 o
   3  -6   1       56.91       56.71      1.46 o
   4  -6   1        0.32       -0.20      0.46 o
   5  -6   1        6.50        6.54      0.94 o
   6  -6   1        0.08       -0.40      0.61 o
   7  -6   1        1.06        0.23      0.91 o
  -9  -5   1        2.02        2.56      1.40 o
  -8  -5   1        0.50        1.49      0.70 o
  -7  -5   1       12.35       10.51      0.93 o
  -6  -5   1        6.82        7.49      1.17 o
  -5  -5   1        6.85        5.15      0.46 o
  -4  -5   1       10.35        8.75      0.40 o
  -3  -5   1      563.14      565.49      3.25 o
  -2  -5   1      314.91      279.82      1.89 o
  -1  -5   1        2.41        1.54      0.15 o
   0  -5   1      350.42      352.26      2.45 o
   1  -5   1      157.10      175.17      1.37 o
   2  -5   1       12.35       11.39      0.36 o
   3  -5   1      601.55      585.29      5.27 o
   4  -5   1      212.74      203.82      3.42 o
   5  -5   1       64.82       72.00      2.45 o
   6  -5   1        0.03        0.41      0.74 o
   7  -5   1        0.25        1.07      0.78 o
  -9  -4   1        0.39       -0.93      1.05 o
  -8  -4   1        3.74        4.32      0.86 o
  -7  -4   1       10.63        9.34      0.91 o
  -6  -4   1        7.76        6.00      0.37 o
  -5  -4   1        8.43        8.35      0.36 o
  -4  -4   1       44.29       41.59      0.60 o
  -3  -4   1       22.54       24.24      0.37 o
  -2  -4   1       15.03       23.88      0.33 o
  -1  -4   1      150.56      163.91      1.23 o
   0  -4   1       97.21      100.67      0.87 o
   1  -4   1       19.07       17.43      0.33 o
   2  -4   1       63.79       55.68      0.69 o
   3  -4   1       88.11       81.13      1.01 o
   4  -4   1       18.28       17.58      0.71 o
   5  -4   1       88.82       81.67      1.86 o
   6  -4   1       25.34       23.57      1.44 o
   7  -4   1        0.02       -0.64      0.64 o
   8  -4   1        0.00       -0.11      0.81 o
  -9  -3   1        1.13        1.08      0.86 o
  -8  -3   1        0.37        0.45      0.73 o
  -7  -3   1       24.86       22.43      1.24 o
  -6  -3   1       72.09       65.36      1.81 o
  -5  -3   1        1.34        1.50      0.47 o
  -4  -3   1      284.13      286.13      2.04 o
  -3  -3   1        0.15        0.51      0.14 o
  -2  -3   1     2227.73     2279.37     11.17 o
  -1  -3   1     1543.11     1576.02      8.19 o
   0  -3   1     1170.60     1223.03      7.87 o
   1  -3   1       36.56       36.35      0.57 o
   2  -3   1      369.61      355.58      2.87 o
   3  -3   1      105.03       96.52      1.06 o
   4  -3   1       32.65       29.45      0.84 o
   5  -3   1       93.59       93.03      1.91 o
   6  -3   1       10.52       10.82      1.22 o
   7  -3   1        0.07       -0.41      0.66 o
   8  -3   1        0.16        0.87      0.91 o
  -9  -2   1        2.35        2.27      0.99 o
  -8  -2   1        0.60        0.64      0.70 o
  -7  -2   1        2.38        0.12      0.82 o
  -6  -2   1        3.60        2.18      0.44 o
  -5  -2   1        9.39       11.05      0.49 o
  -4  -2   1        3.09        4.38      0.27 o
  -3  -2   1      516.18      544.83      3.23 o
  -2  -2   1      883.96      937.35      4.71 o
  -1  -2   1     7436.27     6966.14     36.57 o
   0  -2   1       84.00       86.82      0.65 o
   1  -2   1       55.73       47.99      0.51 o
   2  -2   1       46.19       55.41      0.68 o
   3  -2   1        0.47        0.15      0.15 o
   4  -2   1       38.00       42.46      0.73 o
   5  -2   1        6.71        5.98      0.61 o
   6  -2   1       65.29       57.10      1.50 o
   7  -2   1        5.04        6.41      0.91 o
   8  -2   1        2.80        3.16      0.91 o
  -9  -1   1        1.82        0.43      0.94 o
  -8  -1   1        4.07        4.13      1.69 o
  -7  -1   1        2.52        2.45      0.74 o
  -6  -1   1        0.00        0.22      0.42 o
  -5  -1   1        1.25        0.58      0.26 o
  -4  -1   1      223.33      213.99      1.90 o
  -3  -1   1      104.19      103.03      0.84 o
  -2  -1   1    11721.10    11124.89     57.31 o
  -1  -1   1     1143.11     1139.15      6.74 o
   0  -1   1        0.20        1.82      0.08 o
   1  -1   1      925.04     1009.58      6.11 o
   2  -1   1       58.80       61.31      0.59 o
   3  -1   1      524.55      523.67      3.67 o
   4  -1   1      157.28      171.19      2.14 o
   5  -1   1       44.00       44.33      0.96 o
   6  -1   1       37.64       37.40      1.19 o
   7  -1   1        0.45        0.02      0.61 o
   8  -1   1        0.57        0.44      0.78 o
  -8   0   1        3.91        4.21      0.99 o
  -7   0   1       20.00       22.54      1.36 o
  -6   0   1       32.44       29.80      1.12 o
  -5   0   1        6.73        6.71      0.40 o
  -4   0   1        1.34        1.81      0.18 o
  -3   0   1      248.85      297.60      1.93 o
  -2   0   1       32.19       36.69      0.40 o
  -1   0   1     3184.05     3198.24     16.24 o
   0   0   1      191.64      166.37     13.40 o
   1   0   1       83.59       96.38      0.61 o
   2   0   1        7.85        9.13      0.27 o
   3   0   1      432.27      435.96      2.88 o
   4   0   1       45.40       46.31      0.62 o
   5   0   1        2.91        2.45      0.26 o
   6   0   1        1.41        1.27      0.38 o
   7   0   1       14.36       14.16      1.07 o
   8   0   1        9.36       12.19      1.51 o
   9   0   1        0.71        0.23      1.17 o
  -8   1   1        0.36        1.00      0.86 o
  -7   1   1        0.03        0.00      0.66 o
  -6   1   1      143.84      147.15      2.58 o
  -5   1   1       59.75       53.13      0.99 o
  -4   1   1       54.62       54.01      0.69 o
  -3   1   1       22.09       19.32      0.35 o
  -2   1   1      176.54      183.75      1.28 o
  -1   1   1       28.42       25.82      0.30 o
   0   1   1     1256.38     1310.56      7.31 o
   1   1   1       36.58       32.42      0.24 o
   2   1   1      844.43      851.08      4.89 o
   3   1   1        0.04       -0.08      0.08 o
   4   1   1       44.66       44.65      0.59 o
   5   1   1      192.64      193.72      1.66 o
   6   1   1       67.60       67.44      1.29 o
   7   1   1        0.40        0.90      0.64 o
   8   1   1        5.88        6.95      0.99 o
   9   1   1        0.24        0.70      1.05 o
  -8   2   1        1.41        0.45      0.86 o
  -7   2   1       26.66       28.82      1.60 o
  -6   2   1       52.34       50.37      1.79 o
  -5   2   1       25.11       26.49      1.31 o
  -4   2   1       32.34       36.76      0.62 o
  -3   2   1        6.28        6.12      0.26 o
  -2   2   1        9.77       16.12      0.34 o
  -1   2   1      795.64      810.19      4.98 o
   0   2   1     1840.25     1779.82      9.23 o
   1   2   1      150.61      157.83      0.90 o
   2   2   1      416.79      456.84      2.44 o
   3   2   1      108.45      102.93      0.82 o
   4   2   1        6.12        8.24      0.27 o
   5   2   1       31.39       33.74      0.57 o
   6   2   1       26.41       24.26      0.70 o
   7   2   1        1.77        0.70      0.58 o
   8   2   1        4.03        3.79      0.82 o
   9   2   1        0.12       -0.12      1.05 o
  -8   3   1        0.32       -0.29      1.17 o
  -7   3   1        0.66       -0.76      1.11 o
  -6   3   1       87.27       91.05      2.68 o
  -5   3   1       62.82       69.49      1.61 o
  -4   3   1      102.87      103.78      1.30 o
  -3   3   1       80.03       87.74      1.00 o
  -2   3   1     1422.71     1515.22      9.92 o
  -1   3   1      396.64      433.32      3.05 o
   0   3   1      213.04      182.31      1.21 o
   1   3   1      832.67      838.78      4.65 o
   2   3   1      135.55      129.74      0.80 o
   3   3   1      446.60      439.97      2.71 o
   4   3   1      151.59      146.29      1.14 o
   5   3   1        2.72        3.31      0.21 o
   6   3   1        3.18        3.30      0.31 o
   7   3   1       16.45       13.16      0.87 o
   8   3   1        6.80       10.35      2.10 o
   9   3   1        0.01        1.86      1.17 o
  -7   4   1        1.93        2.39      0.91 o
  -6   4   1        0.62        0.93      0.74 o
  -5   4   1       31.96       32.48      1.19 o
  -4   4   1        7.96        6.65      0.67 o
  -3   4   1        0.01       -0.17      0.19 o
  -2   4   1       49.05       62.41      0.85 o
  -1   4   1      492.03      557.85      3.63 o
   0   4   1      353.06      359.53      2.25 o
   1   4   1       11.23       14.69      0.28 o
   2   4   1       27.32       31.89      0.34 o
   3   4   1       45.35       51.36      0.48 o
   4   4   1       12.12       14.36      0.30 o
   5   4   1        0.15        0.47      0.16 o
   6   4   1       11.22       12.23      0.43 o
   7   4   1        1.07        2.19      0.52 o
   8   4   1        0.10        0.47      0.93 o
   9   4   1        0.08        0.00      1.05 o
  -7   5   1        0.07       -0.68      0.78 o
  -6   5   1        0.25       -0.14      0.70 o
  -5   5   1        9.58       10.54      0.81 o
  -4   5   1       16.10       12.32      0.74 o
  -3   5   1       19.91       19.21      0.55 o
  -2   5   1       36.72       48.92      0.67 o
  -1   5   1      385.16      415.95      2.87 o
   0   5   1       20.66       27.75      0.41 o
   1   5   1       15.46        9.60      0.27 o
   2   5   1       17.79       18.08      0.29 o
   3   5   1        0.36        0.21      0.12 o
   4   5   1        5.41        4.41      0.21 o
   5   5   1        0.04        0.06      0.16 o
   6   5   1        8.66        9.37      0.44 o
   7   5   1       21.77       22.86      0.80 o
   8   5   1        0.87        1.40      1.05 o
   9   5   1        1.92        1.51      1.17 o
  -6   6   1       11.59       11.90      1.19 o
  -5   6   1        4.49        3.81      0.65 o
  -4   6   1       37.61       33.72      1.19 o
  -3   6   1        2.94        2.65      0.36 o
  -2   6   1       52.32       44.97      0.74 o
  -1   6   1        7.48       12.66      0.36 o
   0   6   1        0.09        0.97      0.19 o
   1   6   1        4.54        6.02      0.25 o
   2   6   1      234.71      240.16      1.68 o
   3   6   1       47.70       38.65      0.48 o
   4   6   1      146.23      149.45      1.37 o
   5   6   1       60.34       63.38      0.97 o
   6   6   1        6.28        6.27      0.48 o
   7   6   1        4.43        3.28      0.44 o
   8   6   1        0.80        1.51      1.05 o
   9   6   1        1.01        3.38      1.17 o
  -6   7   1        1.03        0.47      1.40 o
  -5   7   1        1.07        2.33      1.11 o
  -4   7   1       44.09       48.09      1.50 o
  -3   7   1       12.00       10.96      0.85 o
  -2   7   1      158.37      155.31      1.88 o
  -1   7   1        3.66        2.94      0.34 o
   0   7   1      117.86      125.12      1.20 o
   1   7   1       27.09       23.19      0.46 o
   2   7   1       12.60       10.76      0.32 o
   3   7   1       36.57       33.85      0.49 o
   4   7   1       73.27       77.59      1.08 o
   5   7   1       90.85       86.76      1.28 o
   6   7   1        3.94        2.90      0.39 o
   7   7   1        0.33        0.13      0.42 o
   8   7   1        0.01        0.70      0.93 o
   9   7   1        1.84        1.63      1.28 o
  -5   8   1        0.02        0.63      0.78 o
  -4   8   1        0.16       -0.36      0.70 o
  -3   8   1        0.01       -0.36      0.55 o
  -2   8   1      111.92      102.95      1.54 o
  -1   8   1        6.79        4.63      0.46 o
   0   8   1       10.25        7.20      0.36 o
   1   8   1       14.01       15.46      0.50 o
   2   8   1       19.02       15.02      0.36 o
   3   8   1        0.79        1.33      0.25 o
   4   8   1      134.36      142.27      1.57 o
   5   8   1       22.01       20.24      0.67 o
   6   8   1        0.33        0.47      0.42 o
   7   8   1        8.01        7.75      0.67 o
   8   8   1        2.20        3.84      1.17 o
   9   8   1        0.75        1.86      1.17 o
  -5   9   1        0.53        0.23      1.17 o
  -4   9   1        2.05        2.21      0.82 o
  -3   9   1       10.60       10.67      1.17 o
  -2   9   1       30.89       33.59      3.67 o
  -1   9   1       20.62       21.70      0.73 o
   0   9   1       15.26       17.36      0.62 o
   1   9   1       45.98       40.67      0.80 o
   2   9   1        0.49        0.52      0.24 o
   3   9   1       46.00       47.89      0.85 o
   4   9   1       53.56       51.60      1.02 o
   5   9   1        5.86        5.80      0.51 o
   6   9   1        8.06        8.61      0.67 o
   7   9   1        5.09        6.83      0.98 o
   8   9   1        0.29        1.40      1.05 o
  -4  10   1       10.09       11.07      1.75 o
  -3  10   1        0.20       -0.33      0.70 o
  -2  10   1        2.08        1.79      0.70 o
  -1  10   1       12.44       12.67      1.17 o
   0  10   1       27.68       24.43      1.14 o
   1  10   1        1.20        1.78      0.47 o
   2  10   1       10.50       12.47      0.57 o
   3  10   1        9.22        8.28      0.62 o
   4  10   1        9.92        9.19      0.65 o
   5  10   1        3.89        2.67      0.51 o
   6  10   1        7.21        8.23      0.71 o
   7  10   1        0.04        0.47      0.93 o
   8  10   1        0.38       -0.35      0.93 o
  -3  11   1        4.35        7.81      1.51 o
  -2  11   1        5.39        6.76      1.40 o
  -1  11   1        0.90        1.05      0.93 o
   0  11   1        8.43        4.78      1.17 o
   1  11   1       27.16       26.03      1.05 o
   2  11   1        2.61        1.26      0.91 o
   3  11   1       64.52       69.57      2.14 o
   4  11   1       16.79       15.62      0.87 o
   5  11   1       17.64       18.94      0.94 o
   6  11   1        0.22        0.39      0.51 o
   7  11   1        0.41        1.17      0.93 o
  -2  12   1        4.53        3.61      1.40 o
  -1  12   1        7.68        7.22      1.51 o
   0  12   1        0.30        0.70      0.82 o
   1  12   1        0.21        0.43      0.70 o
   2  12   1        1.57        3.15      1.05 o
   3  12   1        6.64        7.60      1.05 o
   4  12   1        0.06        0.29      0.76 o
   5  12   1        4.94        4.89      1.17 o
   6  12   1        1.80        0.47      1.05 o
   7  12   1        0.22       -0.70      1.05 o
   0  13   1        0.02        1.05      1.05 o
   1  13   1        0.06       -0.12      1.11 o
   2  13   1        0.22        1.75      1.05 o
   3  13   1        2.32        0.82      0.93 o
   4  13   1        8.35       12.00      1.51 o
   5  13   1        4.61        7.46      1.40 o
   6  13   1        0.18       -0.12      0.93 o
   2  14   1        2.99        7.11      1.51 o
   3  14   1        1.92        1.63      1.05 o
  -5 -13   2        1.74        1.86      1.17 o
  -4 -13   2        0.65        0.93      1.05 o
  -3 -13   2        2.49        5.13      1.28 o
  -2 -13   2        8.09        7.42      1.03 o
  -1 -13   2        1.75        1.65      0.72 o
   0 -13   2        1.53        1.80      0.76 o
  -6 -12   2        0.11        0.82      1.05 o
  -5 -12   2        1.36        1.86      1.17 o
  -4 -12   2        0.18       -0.04      0.64 o
  -3 -12   2        0.41       -0.64      0.64 o
  -2 -12   2        0.84        1.92      0.74 o
  -1 -12   2       10.37       10.05      1.08 o
   0 -12   2        0.99       -0.08      1.28 o
   1 -12   2       14.57       15.48      1.36 o
   2 -12   2        0.39        1.80      0.86 o
  -7 -11   2        0.00        1.63      1.17 o
  -6 -11   2        0.28        0.99      0.74 o
  -5 -11   2        0.61        0.70      0.66 o
  -4 -11   2        4.12        4.38      0.78 o
  -3 -11   2        0.38        0.23      0.58 o
  -2 -11   2        4.15        4.33      1.22 o
  -1 -11   2        4.55        5.23      0.58 o
   0 -11   2        0.68        0.56      0.70 o
   1 -11   2        0.28        0.25      0.70 o
   2 -11   2       13.85       12.67      1.27 o
   3 -11   2        1.00        0.00      0.82 o
  -7 -10   2        0.86        1.17      1.05 o
  -6 -10   2        0.01        0.64      0.66 o
  -5 -10   2        0.03        0.23      0.58 o
  -4 -10   2        3.86        5.52      0.78 o
  -3 -10   2        9.14        8.47      0.69 o
  -2 -10   2        2.75        3.01      0.58 o
  -1 -10   2       42.37       44.87      1.19 o
   0 -10   2       11.58        8.72      0.96 o
   1 -10   2       75.72       76.08      1.91 o
   2 -10   2        0.84        0.77      0.70 o
   3 -10   2        0.03       -0.10      0.78 o
   4 -10   2        7.64        7.05      1.15 o
  -8  -9   2        0.06       -1.05      1.05 o
  -7  -9   2        0.05       -0.16      0.61 o
  -6  -9   2        0.24        1.43      0.61 o
  -5  -9   2        0.77        0.50      0.53 o
  -4  -9   2       20.70       21.10      1.15 o
  -3  -9   2       22.19       23.47      0.98 o
  -2  -9   2        7.65        8.86      0.55 o
  -1  -9   2        5.62        4.94      0.49 o
   0  -9   2       11.84        9.96      0.69 o
   1  -9   2        0.21        1.34      0.51 o
   2  -9   2       21.78       18.93      1.03 o
   3  -9   2        2.20        2.10      0.78 o
   4  -9   2        0.10       -0.41      0.64 o
   5  -9   2        0.43       -0.59      0.81 o
  -8  -8   2        0.06        0.58      0.74 o
  -7  -8   2        0.56        1.16      0.70 o
  -6  -8   2        0.00       -0.04      0.53 o
  -5  -8   2        3.06        3.35      0.66 o
  -4  -8   2       29.19       27.76      1.46 o
  -3  -8   2      199.35      196.45      2.21 o
  -2  -8   2        0.89        0.72      0.27 o
  -1  -8   2        3.27        3.59      0.33 o
   0  -8   2       20.94       19.76      0.64 o
   1  -8   2        0.11        0.16      0.70 o
   2  -8   2       10.14        7.32      0.69 o
   3  -8   2       19.87       20.71      1.32 o
   4  -8   2        0.02       -0.61      0.61 o
   5  -8   2        2.16        4.10      1.28 o
   6  -8   2        0.48       -0.58      0.91 o
  -8  -7   2        0.31        0.37      0.61 o
  -7  -7   2        1.35        1.22      0.76 o
  -6  -7   2        0.01        0.00      0.49 o
  -5  -7   2        1.87        1.99      0.49 o
  -4  -7   2       31.49       34.35      0.75 o
  -3  -7   2       52.07       55.44      0.82 o
  -2  -7   2        4.11        4.86      0.26 o
  -1  -7   2       32.82       42.91      0.61 o
   0  -7   2        4.03        3.63      0.29 o
   1  -7   2        2.15        3.16      0.33 o
   2  -7   2       22.33       22.85      0.98 o
   3  -7   2       60.49       63.56      1.61 o
   4  -7   2        3.98        3.85      0.78 o
   5  -7   2        5.90        4.24      0.86 o
   6  -7   2        0.19       -0.06      0.74 o
  -9  -6   2        0.90        0.58      1.28 o
  -8  -6   2        0.01        0.02      0.61 o
  -7  -6   2        0.36        0.78      0.61 o
  -6  -6   2        0.19        0.90      0.53 o
  -5  -6   2        0.13        0.90      0.28 o
  -4  -6   2        4.79        5.17      0.33 o
  -3  -6   2       50.90       47.13      0.60 o
  -2  -6   2        1.16        2.25      0.20 o
  -1  -6   2      233.10      237.30      1.64 o
   0  -6   2        7.67        6.18      0.26 o
   1  -6   2      354.15      345.31      2.55 o
   2  -6   2       88.52       83.85      1.28 o
   3  -6   2        0.05        0.16      0.47 o
   4  -6   2      142.87      127.90      2.40 o
   5  -6   2        0.70        0.04      0.70 o
   6  -6   2        0.15       -0.29      0.74 o
   7  -6   2        0.00        0.13      0.86 o
  -9  -5   2        2.27        1.22      0.99 o
  -8  -5   2        2.26        2.59      0.78 o
  -7  -5   2        0.53        2.10      0.70 o
  -6  -5   2        0.05        0.93      0.49 o
  -5  -5   2        7.28        7.33      0.40 o
  -4  -5   2       16.93       16.01      0.47 o
  -3  -5   2      288.85      303.67      2.04 o
  -2  -5   2      103.82      110.31      0.85 o
  -1  -5   2       77.57       84.45      0.72 o
   0  -5   2       14.17       16.34      0.34 o
   1  -5   2       15.83       14.18      0.38 o
   2  -5   2      174.02      157.11      1.95 o
   3  -5   2      169.34      150.96      2.05 o
   4  -5   2       24.17       27.81      1.09 o
   5  -5   2       66.17       58.94      1.93 o
   6  -5   2        0.29        0.35      0.66 o
   7  -5   2        0.19        1.40      0.91 o
  -9  -4   2        5.50        6.28      1.12 o
  -8  -4   2        0.55        0.91      0.70 o
  -7  -4   2        0.00        0.78      0.56 o
  -6  -4   2        6.23        7.42      0.55 o
  -5  -4   2        3.44        3.68      0.33 o
  -4  -4   2       33.61       32.84      0.54 o
  -3  -4   2     1561.62     1579.93      7.84 o
  -2  -4   2      394.03      396.38      2.21 o
  -1  -4   2      340.71      309.69      1.92 o
   0  -4   2        2.40        2.63      0.17 o
   1  -4   2       13.62       11.37      0.31 o
   2  -4   2      161.03      163.85      1.51 o
   3  -4   2      141.84      139.72      1.41 o
   4  -4   2       71.87       63.73      1.50 o
   5  -4   2       15.90       18.64      0.94 o
   6  -4   2        0.81        1.46      0.70 o
   7  -4   2        0.13        0.75      0.78 o
   8  -4   2        4.49        5.24      1.51 o
  -9  -3   2        0.09       -0.58      1.17 o
  -8  -3   2        2.12        1.11      0.78 o
  -7  -3   2        0.41       -0.23      0.58 o
  -6  -3   2        0.38       -0.34      0.34 o
  -5  -3   2       51.61       54.86      0.91 o
  -4  -3   2      199.92      202.58      1.44 o
  -3  -3   2     1835.19     1862.24     10.25 o
  -2  -3   2      634.22      682.81      3.84 o
  -1  -3   2       40.12       41.85      0.40 o
   0  -3   2       37.76       37.47      0.39 o
   1  -3   2      128.45      140.48      1.21 o
   2  -3   2        0.11        0.11      0.15 o
   3  -3   2       62.55       76.54      0.91 o
   4  -3   2       67.89       64.00      1.06 o
   5  -3   2       89.16       96.13      1.64 o
   6  -3   2       51.18       52.64      1.85 o
   7  -3   2        2.82        2.20      0.78 o
   8  -3   2        3.06        3.73      1.40 o
  -9  -2   2        4.06        6.26      1.51 o
  -8  -2   2        0.12        0.93      0.66 o
  -7  -2   2        3.03        4.93      1.46 o
  -6  -2   2       49.61       47.85      1.30 o
  -5  -2   2        0.40        0.69      0.26 o
  -4  -2   2      294.00      316.19      2.12 o
  -3  -2   2     2650.16     2685.01     13.54 o
  -2  -2   2      948.48      858.08      4.90 o
  -1  -2   2     8072.87     8039.67     38.38 o
   0  -2   2       33.48       34.22      0.32 o
   1  -2   2     3557.10     3672.68     21.82 o
   2  -2   2       87.00       89.77      0.81 o
   3  -2   2       12.30       16.07      0.40 o
   4  -2   2       21.49       21.42      0.51 o
   5  -2   2      193.56      190.99      2.45 o
   6  -2   2        7.87        9.07      0.91 o
   7  -2   2        4.38        5.93      0.86 o
   8  -2   2        0.24       -0.93      0.93 o
  -9  -1   2        0.92        1.08      0.98 o
  -8  -1   2        0.80       -0.27      0.70 o
  -7  -1   2        2.50        2.74      0.74 o
  -6  -1   2        0.05       -0.11      0.49 o
  -5  -1   2       28.68       21.05      0.63 o
  -4  -1   2       28.83       28.09      0.49 o
  -3  -1   2      446.79      469.82      3.02 o
  -2  -1   2       66.26       80.41      0.63 o
  -1  -1   2      464.52      431.23      2.48 o
   0  -1   2      802.78      848.35      3.92 o
   1  -1   2      599.65      639.36      3.99 o
   2  -1   2      221.03      225.64      1.68 o
   3  -1   2      772.92      753.45      5.11 o
   4  -1   2      169.45      175.40      1.57 o
   5  -1   2       45.75       43.94      0.99 o
   6  -1   2      112.16      107.89      1.76 o
   7  -1   2        3.31        3.19      0.82 o
   8  -1   2       12.64        8.04      1.51 o
  -8   0   2       10.70       13.69      2.62 o
  -7   0   2        0.07       -0.10      0.64 o
  -6   0   2       35.30       35.71      1.23 o
  -5   0   2        2.58        1.35      0.37 o
  -4   0   2       88.55       84.72      0.94 o
  -3   0   2        8.74       13.14      0.32 o
  -2   0   2      510.58      493.87      2.80 o
  -1   0   2     1586.65     1575.48      8.36 o
   0   0   2      128.98      138.11      1.14 o
   1   0   2      682.41      711.72      4.62 o
   2   0   2     1201.76     1198.61      7.38 o
   3   0   2      378.57      370.69      2.66 o
   4   0   2       66.57       57.89      0.79 o
   5   0   2      283.86      274.85      2.30 o
   6   0   2        9.99       10.31      0.58 o
   7   0   2        6.35        6.48      0.82 o
   8   0   2        0.00        0.70      0.93 o
   9   0   2        0.06        0.47      1.17 o
  -8   1   2        0.05        0.00      0.82 o
  -7   1   2       17.37       20.56      1.32 o
  -6   1   2        1.24        1.31      0.51 o
  -5   1   2        1.81        1.07      0.34 o
  -4   1   2        9.11        8.89      0.32 o
  -3   1   2      444.31      453.02      2.96 o
  -2   1   2       42.41       41.56      0.46 o
  -1   1   2       14.53       13.21      0.19 o
   0   1   2       13.70       13.85      0.15 o
   1   1   2      563.75      540.13      6.67 o
   2   1   2       42.29       52.42      0.72 o
   3   1   2        5.21        7.48      0.23 o
   4   1   2      580.82      609.78      5.61 o
   5   1   2       19.44       21.86      0.57 o
   6   1   2        8.14        7.93      0.48 o
   7   1   2        0.67        0.68      0.46 o
   8   1   2        2.90        1.63      1.05 o
   9   1   2        0.01        1.05      1.17 o
  -8   2   2        8.00        6.31      1.15 o
  -7   2   2        4.12        3.78      0.86 o
  -6   2   2        6.49        8.03      0.72 o
  -5   2   2        8.71        7.32      0.63 o
  -4   2   2       25.79       26.03      0.58 o
  -3   2   2       35.62       32.59      0.50 o
  -2   2   2      743.76      749.70      4.56 o
  -1   2   2     1575.29     1612.12      9.91 o
   0   2   2       18.90       18.24      0.19 o
   1   2   2     1452.58     1513.81      9.52 o
   2   2   2       41.48       53.77      0.38 o
   3   2   2       94.48       95.17      0.74 o
   4   2   2      113.34      107.24      0.85 o
   5   2   2       72.00       80.84      0.84 o
   6   2   2      156.13      157.52      2.19 o
   7   2   2        0.23        0.02      0.42 o
   8   2   2        4.48        3.61      1.17 o
   9   2   2        0.90        1.28      1.17 o
  -8   3   2        0.73        0.70      1.57 o
  -7   3   2        6.96        6.57      1.03 o
  -6   3   2        0.31        0.44      0.49 o
  -5   3   2        1.65        0.15      0.39 o
  -4   3   2        3.90        5.32      0.37 o
  -3   3   2      191.72      212.36      1.80 o
  -2   3   2        4.62        8.42      0.27 o
  -1   3   2       86.95       74.82      0.67 o
   0   3   2      431.35      483.55      2.76 o
   1   3   2      129.41      116.86      0.69 o
   2   3   2       39.43       41.63      0.34 o
   3   3   2       35.05       34.42      0.38 o
   4   3   2       34.68       46.04      0.53 o
   5   3   2      173.90      160.45      1.38 o
   6   3   2        0.56        0.22      0.31 o
   7   3   2        0.09       -0.05      0.32 o
   8   3   2        0.02        0.12      0.93 o
   9   3   2        0.13       -0.12      1.17 o
  -7   4   2        0.72        1.22      0.86 o
  -6   4   2        4.13        3.62      0.82 o
  -5   4   2       48.22       47.87      1.41 o
  -4   4   2        4.05        3.88      0.42 o
  -3   4   2       96.78       83.91      1.02 o
  -2   4   2        0.77        2.80      0.21 o
  -1   4   2       27.77       42.65      0.51 o
   0   4   2      216.50      223.17      1.43 o
   1   4   2      328.76      334.03      1.98 o
   2   4   2      597.75      604.39      3.36 o
   3   4   2      231.51      211.24      1.52 o
   4   4   2      222.15      209.63      1.58 o
   5   4   2       63.94       67.31      0.80 o
   6   4   2       27.29       24.97      0.72 o
   7   4   2        0.09       -0.29      0.29 o
   8   4   2        5.08        4.19      0.61 o
   9   4   2        3.05        5.48      1.40 o
  -7   5   2        0.28        0.49      1.05 o
  -6   5   2        0.10       -0.12      0.74 o
  -5   5   2        2.19        3.08      0.60 o
  -4   5   2       26.84       26.53      0.86 o
  -3   5   2       15.62       12.38      0.51 o
  -2   5   2        2.78        2.04      0.19 o
  -1   5   2       41.39       39.12      0.53 o
   0   5   2       53.17       62.72      0.60 o
   1   5   2      244.38      237.29      1.53 o
   2   5   2      111.17      122.47      0.99 o
   3   5   2       94.59      105.19      0.85 o
   4   5   2        0.28        0.71      0.14 o
   5   5   2       16.70       16.06      0.38 o
   6   5   2       11.56       10.20      0.43 o
   7   5   2        1.54        1.32      0.48 o
   8   5   2        3.85        4.50      0.63 o
   9   5   2        0.09       -1.05      1.05 o
  -6   6   2        2.91        2.91      0.91 o
  -5   6   2       39.04       39.86      1.73 o
  -4   6   2        7.33        5.17      0.70 o
  -3   6   2       34.59       36.41      0.84 o
  -2   6   2       59.17       52.37      0.79 o
  -1   6   2      115.83      111.80      1.28 o
   0   6   2       24.43       19.83      0.38 o
   1   6   2       26.25       23.41      0.48 o
   2   6   2       26.18       21.96      0.48 o
   3   6   2        0.19        0.34      0.14 o
   4   6   2      233.24      225.69      1.74 o
   5   6   2       41.87       39.39      0.60 o
   6   6   2       57.81       53.49      0.90 o
   7   6   2        7.86        9.31      0.67 o
   8   6   2        0.05       -0.03      0.46 o
   9   6   2        1.00        2.33      1.17 o
  -6   7   2        6.66        9.79      1.75 o
  -5   7   2        0.55        0.75      0.73 o
  -4   7   2       31.89       23.86      1.46 o
  -3   7   2       22.91       22.64      0.80 o
  -2   7   2       62.91       55.77      0.94 o
  -1   7   2        0.93        0.62      0.21 o
   0   7   2       19.11       20.44      0.43 o
   1   7   2        4.01        2.98      0.23 o
   2   7   2       18.61       18.64      0.37 o
   3   7   2       74.22       77.63      0.82 o
   4   7   2        5.78        6.15      0.27 o
   5   7   2       10.14       11.40      0.48 o
   6   7   2        3.14        3.05      0.48 o
   7   7   2        3.91        4.08      0.60 o
   8   7   2        8.37       10.13      1.26 o
   9   7   2        0.04        0.93      1.17 o
  -5   8   2        6.79        5.01      1.51 o
  -4   8   2        6.26        6.76      0.99 o
  -3   8   2        0.29        1.22      1.22 o
  -2   8   2       21.54       21.72      0.71 o
  -1   8   2       34.10       28.04      0.69 o
   0   8   2       21.66       24.06      0.53 o
   1   8   2        7.04        8.54      0.33 o
   2   8   2      129.06      138.08      1.19 o
   3   8   2        2.63        3.35      0.29 o
   4   8   2        0.91        1.02      0.24 o
   5   8   2        6.52        5.75      0.58 o
   6   8   2       13.28       14.69      0.73 o
   7   8   2        4.87        5.03      0.60 o
   8   8   2        0.76        0.80      0.53 o
   9   8   2        0.09        1.98      1.17 o
  -5   9   2        0.34       -0.23      1.05 o
  -4   9   2        0.00       -0.93      0.93 o
  -3   9   2        4.36        3.95      0.86 o
  -2   9   2       59.75       52.47      1.85 o
  -1   9   2        6.96        7.08      0.53 o
   0   9   2        4.24        3.12      0.41 o
   1   9   2       25.85       29.04      0.66 o
   2   9   2        2.99        4.45      0.31 o
   3   9   2        2.26        1.54      0.33 o
   4   9   2       25.71       28.93      0.81 o
   5   9   2        0.35       -0.08      0.34 o
   6   9   2        0.42       -0.38      0.38 o
   7   9   2        0.01       -0.29      0.46 o
   8   9   2        0.82        1.31      0.71 o
  -4  10   2        5.51        7.22      1.63 o
  -3  10   2        2.18        1.75      1.05 o
  -2  10   2        0.09       -0.82      0.82 o
  -1  10   2       84.74       79.04      1.72 o
   0  10   2        8.22        7.38      0.83 o
   1  10   2       62.43       63.41      1.41 o
   2  10   2       53.85       56.33      1.17 o
   3  10   2       14.04       13.83      0.72 o
   4  10   2       20.40       21.92      0.85 o
   5  10   2       14.54       13.60      0.72 o
   6  10   2       12.49       14.33      1.29 o
   7  10   2        1.63        1.36      0.49 o
   8  10   2        0.19        0.20      0.56 o
  -3  11   2        0.37        1.63      1.17 o
  -2  11   2        5.97        5.24      1.40 o
  -1  11   2        0.01        0.23      0.93 o
   0  11   2        2.26        1.95      0.51 o
   1  11   2       14.74       14.10      0.76 o
   2  11   2        7.59        7.81      0.71 o
   3  11   2        0.00        0.31      0.40 o
   4  11   2       16.58       19.63      0.89 o
   5  11   2        1.00        0.61      0.44 o
   6  11   2        0.98        1.10      0.56 o
   7  11   2        2.15        1.27      0.54 o
  -2  12   2        6.81       10.14      1.75 o
  -1  12   2        5.41        4.08      1.28 o
   0  12   2        2.27        1.40      1.05 o
   1  12   2        8.80        7.57      0.60 o
   2  12   2        0.38        0.57      0.46 o
   3  12   2        4.59        5.57      0.60 o
   4  12   2        3.38        2.35      0.53 o
   5  12   2        0.24        0.75      0.46 o
   6  12   2        9.92       11.12      0.80 o
   7  12   2        5.55        5.14      0.68 o
   0  13   2        2.46        1.40      1.17 o
   1  13   2        0.00        0.11      1.11 o
   2  13   2        2.03        0.79      0.51 o
   3  13   2        1.02        0.37      0.76 o
   4  13   2        2.67        2.28      0.75 o
   5  13   2        0.01       -0.48      0.48 o
   6  13   2        2.29        1.60      0.61 o
   3  14   2        0.74        0.14      0.70 o
  -5 -13   3        0.09       -0.93      1.05 o
  -4 -13   3        0.03        0.40      0.70 o
  -3 -13   3        3.31        2.55      0.86 o
  -2 -13   3        9.53       10.61      1.15 o
  -1 -13   3        1.79        1.63      0.91 o
   0 -13   3        6.74        7.99      1.63 o
  -6 -12   3        0.49        0.93      1.17 o
  -5 -12   3        0.06       -0.18      1.11 o
  -4 -12   3        0.00       -0.52      0.66 o
  -3 -12   3        5.39        7.81      0.99 o
  -2 -12   3        0.42        0.75      0.70 o
  -1 -12   3        0.48        0.30      0.63 o
   0 -12   3       11.28       11.52      0.96 o
   1 -12   3        2.00        2.08      0.86 o
   2 -12   3       12.05       11.05      1.27 o
  -7 -11   3        0.11        0.35      1.17 o
  -6 -11   3        1.11        0.17      0.74 o
  -5 -11   3        0.13        0.72      0.70 o
  -4 -11   3        1.26        1.05      0.66 o
  -3 -11   3        9.38       12.59      1.07 o
  -2 -11   3       15.30       14.21      1.07 o
  -1 -11   3       20.69       22.11      1.12 o
   0 -11   3       10.23       11.24      1.11 o
   1 -11   3        3.02        4.00      1.11 o
   2 -11   3        4.50        6.86      0.99 o
   3 -11   3        3.62        2.60      1.51 o
  -7 -10   3        0.39        1.11      0.82 o
  -6 -10   3        1.25        2.45      0.82 o
  -5 -10   3        5.24        6.29      0.91 o
  -4 -10   3        3.21        2.84      0.61 o
  -3 -10   3        0.10       -0.04      0.44 o
  -2 -10   3        1.14       -0.35      0.46 o
  -1 -10   3       16.16       13.14      0.74 o
   0 -10   3        0.39       -0.35      0.66 o
   1 -10   3       18.61       15.51      1.81 o
   2 -10   3        3.70        5.25      0.91 o
   3 -10   3        0.53        0.53      0.73 o
   4 -10   3        0.03        0.76      0.82 o
  -8  -9   3        0.00        0.70      1.17 o
  -7  -9   3        1.30        0.41      0.74 o
  -6  -9   3       14.62       17.25      2.33 o
  -5  -9   3       20.15       25.33      1.36 o
  -4  -9   3        9.26        8.25      0.86 o
  -3  -9   3        3.50        3.00      0.51 o
  -2  -9   3        5.27        3.99      0.46 o
  -1  -9   3        1.22        1.19      0.41 o
   0  -9   3        7.20        7.21      0.69 o
   1  -9   3       82.97       76.13      1.84 o
   2  -9   3       76.70       71.51      2.26 o
   3  -9   3       10.56       10.24      1.11 o
   4  -9   3        0.06        0.52      0.78 o
   5  -9   3        0.51        1.10      0.86 o
  -8  -8   3        1.21        2.56      0.91 o
  -7  -8   3        0.95       -0.07      0.70 o
  -6  -8   3        2.45        2.85      0.73 o
  -5  -8   3        0.01       -0.42      0.42 o
  -4  -8   3        2.62        2.34      0.66 o
  -3  -8   3       10.90       13.52      0.74 o
  -2  -8   3       32.35       31.77      0.88 o
  -1  -8   3       42.56       43.51      1.50 o
   0  -8   3      159.16      140.67      2.37 o
   1  -8   3      148.92      146.79      2.55 o
   2  -8   3       12.48       10.78      0.83 o
   3  -8   3       39.41       41.04      1.92 o
   4  -8   3        0.04        0.00      0.66 o
   5  -8   3        0.49        0.48      2.10 o
  -8  -7   3        0.11        0.19      0.87 o
  -7  -7   3        1.43        1.69      0.87 o
  -6  -7   3        2.07        2.88      0.87 o
  -5  -7   3        0.12       -0.11      0.44 o
  -4  -7   3       47.69       43.99      1.10 o
  -3  -7   3      146.80      139.91      1.50 o
  -2  -7   3       29.26       23.54      0.53 o
  -1  -7   3      183.79      186.26      1.53 o
   0  -7   3        4.86        8.07      0.45 o
   1  -7   3       79.20       78.79      1.44 o
   2  -7   3      761.82      725.46      8.22 o
   3  -7   3        7.39        6.69      1.12 o
   4  -7   3        8.16       10.98      1.86 o
   5  -7   3       19.57       22.90      1.48 o
   6  -7   3        6.88        8.91      1.24 o
  -8  -6   3        0.08        0.53      1.51 o
  -7  -6   3        0.44        1.28      0.66 o
  -6  -6   3        1.39        2.10      0.66 o
  -5  -6   3        2.86        0.53      0.40 o
  -4  -6   3       72.66       76.47      1.03 o
  -3  -6   3        5.20        5.76      0.25 o
  -2  -6   3        3.26        4.74      0.23 o
  -1  -6   3       14.48       17.30      0.38 o
   0  -6   3      213.82      206.32      1.82 o
   1  -6   3      176.01      171.37      1.63 o
   2  -6   3        2.22        1.52      0.45 o
   3  -6   3      215.32      207.07      3.45 o
   4  -6   3        3.33        4.72      0.78 o
   5  -6   3        4.98        2.91      0.78 o
   6  -6   3        8.94        6.88      0.99 o
   7  -6   3        6.84        7.81      1.63 o
  -8  -5   3        0.01        0.27      0.70 o
  -7  -5   3       11.83       12.12      1.05 o
  -6  -5   3        9.21        6.63      0.60 o
  -5  -5   3      284.93      302.24      3.63 o
  -4  -5   3       36.41       37.01      0.74 o
  -3  -5   3        0.08        0.21      0.15 o
  -2  -5   3      162.93      165.68      1.26 o
  -1  -5   3      155.14      165.93      1.38 o
   0  -5   3      160.73      145.69      1.33 o
   1  -5   3      159.26      145.72      1.38 o
   2  -5   3      130.14      121.38      1.28 o
   3  -5   3       41.61       40.39      0.97 o
   4  -5   3        1.25        0.19      0.36 o
   5  -5   3       17.28       17.79      1.98 o
   6  -5   3        7.08        8.02      1.28 o
   7  -5   3        0.58        1.51      1.17 o
  -9  -4   3        0.44        1.04      0.92 o
  -8  -4   3        0.04        0.90      0.78 o
  -7  -4   3        3.65        3.82      0.87 o
  -6  -4   3       13.17       18.49      1.06 o
  -5  -4   3       15.10       19.61      0.87 o
  -4  -4   3      178.06      156.16      1.51 o
  -3  -4   3      159.64      143.60      1.12 o
  -2  -4   3      300.13      308.30      2.26 o
  -1  -4   3        7.40        7.32      0.24 o
   0  -4   3      218.13      210.97      1.42 o
   1  -4   3       32.65       31.43      0.48 o
   2  -4   3        0.02       -0.18      0.18 o
   3  -4   3       99.16      104.53      1.27 o
   4  -4   3      149.82      137.99      1.96 o
   5  -4   3       66.67       65.34      1.57 o
   6  -4   3        5.89        8.13      1.28 o
   7  -4   3       16.17       12.00      1.63 o
   8  -4   3        0.00        0.93      1.28 o
  -9  -3   3        0.07       -0.86      0.86 o
  -8  -3   3        5.28        5.46      0.98 o
  -7  -3   3        0.29       -0.33      0.61 o
  -6  -3   3        0.01        0.08      0.40 o
  -5  -3   3      177.12      169.76      2.55 o
  -4  -3   3      172.36      145.07      1.22 o
  -3  -3   3      650.39      672.80      3.88 o
  -2  -3   3        9.17        8.62      0.23 o
  -1  -3   3      542.67      482.42      2.70 o
   0  -3   3        0.11       -0.08      0.08 o
   1  -3   3       43.51       44.38      0.54 o
   2  -3   3      659.21      699.35      5.31 o
   3  -3   3      648.94      661.87      6.00 o
   4  -3   3       60.38       58.62      0.92 o
   5  -3   3        1.50        2.32      0.47 o
   6  -3   3       23.78       25.76      1.36 o
   7  -3   3        0.65       -0.30      1.17 o
   8  -3   3        2.31        2.33      1.17 o
  -8  -2   3        0.11        1.74      0.86 o
  -7  -2   3        0.02        0.33      0.61 o
  -6  -2   3        0.33        0.38      0.41 o
  -5  -2   3        2.02        2.20      0.39 o
  -4  -2   3        6.41        7.29      0.27 o
  -3  -2   3        4.46        4.03      0.23 o
  -2  -2   3      437.96      454.14      2.75 o
  -1  -2   3      343.24      371.03      2.20 o
   0  -2   3     1234.06     1270.48      7.22 o
   1  -2   3      494.96      507.83      3.51 o
   2  -2   3     1042.90     1067.50      7.03 o
   3  -2   3        0.06        2.00      0.20 o
   4  -2   3      201.65      197.04      1.76 o
   5  -2   3      135.88      140.44      2.09 o
   6  -2   3       45.67       41.44      2.00 o
   7  -2   3        7.34        8.39      0.94 o
   8  -2   3        3.14        2.45      1.17 o
  -8  -1   3       12.13       15.19      1.36 o
  -7  -1   3       10.61       10.48      1.03 o
  -6  -1   3       19.63       23.23      1.00 o
  -5  -1   3       96.55       92.21      1.50 o
  -4  -1   3       99.59       90.94      0.93 o
  -3  -1   3       43.70       42.77      0.59 o
  -2  -1   3      117.68      122.84      0.93 o
  -1  -1   3      998.54      988.03      6.21 o
   0  -1   3     2043.48     2091.46     15.99 o
   1  -1   3     1443.65     1522.16      9.79 o
   2  -1   3       21.59       14.55      0.33 o
   3  -1   3      557.10      667.24      4.57 o
   4  -1   3       29.98       33.42      0.57 o
   5  -1   3       62.69       57.90      1.03 o
   6  -1   3       68.95       71.36      1.46 o
   7  -1   3        8.37       10.81      2.74 o
   8  -1   3        9.28       10.84      1.63 o
  -8   0   3        0.32        0.12      0.93 o
  -7   0   3        0.78        0.72      0.64 o
  -6   0   3        3.06        3.39      0.53 o
  -5   0   3       32.70       35.55      0.93 o
  -4   0   3      102.36       96.96      1.15 o
  -3   0   3      119.08      117.88      1.03 o
  -2   0   3      228.24      206.04      1.39 o
  -1   0   3      720.10      732.03      4.55 o
   0   0   3        3.21        3.54      0.10 o
   1   0   3       64.30       68.36      0.56 o
   2   0   3      950.29     1061.85      6.22 o
   3   0   3       53.63       66.18      0.70 o
   4   0   3        8.59        6.90      0.28 o
   5   0   3      161.58      154.18      1.61 o
   6   0   3        4.16        3.72      0.37 o
   7   0   3        3.97        6.07      0.63 o
   8   0   3        0.03        1.05      1.05 o
   9   0   3        0.64        0.47      1.17 o
  -8   1   3        3.34        1.69      0.91 o
  -7   1   3        2.27        1.98      0.82 o
  -6   1   3       10.16       12.66      1.16 o
  -5   1   3      136.03      139.14      2.21 o
  -4   1   3      285.54      296.59      2.45 o
  -3   1   3      439.29      434.91      3.07 o
  -2   1   3      156.12      149.09      1.10 o
  -1   1   3       11.20        9.65      0.18 o
   0   1   3      211.38      220.70      1.71 o
   2   1   3     1614.05     1708.21     14.10 o
   3   1   3       65.69       57.99      0.59 o
   4   1   3     1164.34     1171.52      8.41 o
   5   1   3       27.55       26.01      0.53 o
   6   1   3        3.82        2.86      0.32 o
   7   1   3        7.84        5.47      1.22 o
   8   1   3        5.49        5.71      1.28 o
   9   1   3        7.45        6.99      1.51 o
  -8   2   3        0.02       -0.29      0.81 o
  -7   2   3        1.00       -0.17      0.87 o
  -6   2   3        1.83        2.37      0.56 o
  -5   2   3        0.04       -0.17      0.29 o
  -4   2   3       10.25       12.22      0.54 o
  -3   2   3        0.01        0.36      0.27 o
  -2   2   3      375.76      419.53      2.87 o
  -1   2   3        6.94        8.56      0.19 o
   0   2   3      122.99      121.43      0.89 o
   1   2   3       72.95       79.96      0.96 o
   2   2   3       97.03       93.39      0.88 o
   3   2   3       91.37       83.57      0.68 o
   4   2   3       11.58       13.55      0.31 o
   5   2   3       79.27       77.04      0.83 o
   6   2   3        2.30        1.97      0.28 o
   7   2   3        7.31        5.96      0.58 o
   8   2   3        5.92        6.35      0.61 o
   9   2   3        0.45        1.17      1.17 o
  -7   3   3        5.52        7.65      1.51 o
  -6   3   3        1.10        0.76      0.87 o
  -5   3   3        2.95        2.35      0.48 o
  -4   3   3        1.85        2.75      0.32 o
  -3   3   3       12.27       18.48      0.46 o
  -2   3   3      340.37      351.02      2.52 o
  -1   3   3        8.26       10.44      0.23 o
   0   3   3     1958.26     2087.23     11.64 o
   1   3   3       46.56       41.76      0.47 o
   2   3   3      567.10      618.26      4.82 o
   3   3   3       14.08       13.47      0.21 o
   4   3   3      166.14      164.77      1.28 o
   5   3   3        0.17       -0.13      0.15 o
   6   3   3       83.49       79.39      1.07 o
   7   3   3        9.82        9.10      0.63 o
   8   3   3        2.91        3.36      0.57 o
   9   3   3        0.90        1.63      1.28 o
  -7   4   3        2.12        2.53      0.94 o
  -6   4   3        4.74        6.51      0.94 o
  -5   4   3       65.69       64.91      1.61 o
  -4   4   3        1.31        1.68      0.34 o
  -3   4   3        0.96        0.76      0.21 o
  -2   4   3       18.21       23.07      0.45 o
  -1   4   3      119.89      107.95      0.91 o
   0   4   3        1.13        1.83      0.12 o
   1   4   3      522.83      559.26      3.41 o
   2   4   3      135.51      136.46      0.98 o
   3   4   3       25.61       25.59      0.34 o
   4   4   3      287.55      287.42      2.01 o
   5   4   3       27.24       29.12      0.49 o
   6   4   3       83.52       78.79      1.06 o
   7   4   3        0.04       -0.35      0.35 o
   8   4   3        0.01       -0.42      0.42 o
   9   4   3        1.46        1.53      0.81 o
  -7   5   3        5.42        5.83      1.51 o
  -6   5   3        2.16        2.76      0.86 o
  -5   5   3       20.14       22.71      1.36 o
  -4   5   3       50.51       50.93      1.18 o
  -3   5   3       84.55       83.99      1.17 o
  -2   5   3       18.92       15.19      0.41 o
  -1   5   3      239.39      234.56      1.82 o
   0   5   3      142.17      121.04      1.03 o
   1   5   3        6.12        4.64      0.15 o
   2   5   3     1049.71     1058.37      8.00 o
   3   5   3      408.69      406.58      2.83 o
   4   5   3      588.78      584.21      3.58 o
   5   5   3       40.29       38.00      0.56 o
   6   5   3        7.11        7.23      0.40 o
   7   5   3       11.71       11.71      0.64 o
   8   5   3        3.82        4.13      0.57 o
   9   5   3        6.27        5.42      0.76 o
  -6   6   3        3.27        3.73      1.28 o
  -5   6   3       27.20       28.64      2.80 o
  -4   6   3        8.07        7.83      0.91 o
  -3   6   3       12.45       12.60      0.53 o
  -2   6   3        5.65        3.31      0.27 o
  -1   6   3        2.10        3.32      0.23 o
   0   6   3        7.59        7.17      0.27 o
   1   6   3      386.89      408.60      2.79 o
   2   6   3        1.52        2.41      0.15 o
   3   6   3      253.78      266.71      1.88 o
   4   6   3       41.22       44.38      0.56 o
   5   6   3       65.65       62.05      0.79 o
   6   6   3       79.74       77.16      1.15 o
   7   6   3        8.89        9.61      0.84 o
   8   6   3        5.60        6.42      0.86 o
   9   6   3       12.35       12.70      0.89 o
  -6   7   3        6.66        7.34      1.63 o
  -5   7   3        1.16        2.21      1.17 o
  -4   7   3        7.00        7.38      1.40 o
  -3   7   3        4.13        2.18      0.43 o
  -2   7   3      103.31      109.15      1.37 o
  -1   7   3       75.70       70.05      0.87 o
   0   7   3      395.07      384.66      2.80 o
   1   7   3       11.59       12.74      0.34 o
   2   7   3       49.77       49.72      0.59 o
   3   7   3       34.71       29.64      0.45 o
   4   7   3      129.96      126.35      1.12 o
   5   7   3       93.78       93.47      1.36 o
   6   7   3       16.14       18.54      0.69 o
   7   7   3        0.80        0.60      0.43 o
   8   7   3        4.97        4.35      0.59 o
   9   7   3        4.71        4.61      0.66 o
  -5   8   3        1.08        1.05      1.17 o
  -4   8   3        8.34        5.48      1.28 o
  -3   8   3        1.24        1.67      0.61 o
  -2   8   3       33.27       30.71      0.91 o
  -1   8   3       16.19       12.17      0.52 o
   0   8   3        1.61        2.45      0.25 o
   1   8   3       27.87       26.41      0.51 o
   2   8   3        0.50        2.35      0.18 o
   3   8   3       64.14       62.33      0.73 o
   4   8   3       21.28       19.21      0.55 o
   5   8   3        7.30        9.36      0.47 o
   6   8   3        0.16        0.44      0.34 o
   7   8   3        0.64        0.25      0.42 o
   8   8   3        0.36        0.75      0.49 o
   9   8   3       10.86       11.85      0.83 o
  -4   9   3        3.67        7.69      1.51 o
  -3   9   3       25.70       23.42      1.98 o
  -2   9   3        3.63        4.68      0.58 o
  -1   9   3        0.19       -0.35      0.35 o
   0   9   3      193.97      182.69      2.40 o
   1   9   3        0.00        0.51      0.62 o
   2   9   3      200.54      196.34      1.89 o
   3   9   3        3.81        5.11      0.36 o
   4   9   3       93.78       98.69      2.12 o
   5   9   3        0.02       -0.30      0.30 o
   6   9   3        3.41        3.05      0.49 o
   7   9   3        2.89        3.26      0.51 o
   8   9   3       10.89       12.04      0.72 o
  -4  10   3        1.04        1.75      1.28 o
  -3  10   3        0.71        1.63      1.17 o
  -2  10   3        2.61        1.98      1.05 o
  -1  10   3        0.12        0.12      0.42 o
   0  10   3        2.47        2.44      0.66 o
   1  10   3        4.11        3.06      0.47 o
   2  10   3        2.00        3.78      0.38 o
   3  10   3        0.27        0.89      0.44 o
   4  10   3        2.03        4.17      0.46 o
   5  10   3       31.55       29.98      1.36 o
   6  10   3       13.96       14.65      0.75 o
   7  10   3        2.83        1.84      0.49 o
   8  10   3        0.11       -0.20      0.47 o
  -3  11   3        0.01       -0.12      1.17 o
  -2  11   3        0.20        0.70      1.05 o
  -1  11   3        2.57        3.03      0.54 o
   0  11   3        2.18        4.74      0.53 o
   1  11   3        3.77        6.69      0.60 o
   2  11   3        2.88        1.76      0.42 o
   3  11   3        6.42        6.91      0.55 o
   4  11   3       48.10       48.23      1.20 o
   5  11   3       19.27       20.30      1.00 o
   6  11   3        0.71        1.13      0.46 o
   7  11   3        0.01       -0.42      0.42 o
  -1  12   3       16.86       21.55      2.10 o
   0  12   3        2.66        3.54      0.58 o
   1  12   3        0.14        0.53      0.44 o
   2  12   3        0.58        0.42      0.42 o
   3  12   3        0.57        0.49      0.39 o
   4  12   3       15.74       14.16      0.73 o
   5  12   3        2.80        1.20      0.44 o
   6  12   3        0.38        0.07      0.42 o
   7  12   3        0.66        0.28      1.51 o
   0  13   3       20.93       24.70      2.21 o
   1  13   3        7.24       10.65      0.68 o
   2  13   3        7.81        8.36      0.98 o
   3  13   3       12.03       13.90      0.80 o
   4  13   3        0.17       -0.05      0.46 o
   5  13   3        0.19        0.10      0.42 o
  -4 -13   4        0.00       -0.30      0.78 o
  -3 -13   4        0.29       -0.61      0.61 o
  -2 -13   4        6.54        7.04      1.07 o
  -1 -13   4        2.57        2.45      1.34 o
   0 -13   4        2.21        2.83      0.80 o
  -5 -12   4        1.52        1.53      0.99 o
  -4 -12   4        0.02        0.86      0.78 o
  -3 -12   4        4.73        4.04      0.94 o
  -2 -12   4        0.79        1.69      0.74 o
  -1 -12   4        0.12        1.26      0.78 o
   0 -12   4        0.17       -0.58      0.58 o
   1 -12   4        1.00        0.85      0.78 o
   2 -12   4        6.18        7.50      2.56 o
  -6 -11   4        0.80        0.70      0.82 o
  -5 -11   4        0.60       -0.12      0.93 o
  -4 -11   4        0.00       -0.47      0.66 o
  -3 -11   4        5.96        6.22      1.11 o
  -2 -11   4        0.14        1.28      0.66 o
  -1 -11   4        8.04        8.53      1.22 o
   0 -11   4        4.11        3.08      0.67 o
   1 -11   4        0.80        1.11      0.74 o
   2 -11   4        0.33        0.64      0.76 o
   3 -11   4        1.67        2.10      1.63 o
  -7 -10   4        0.14       -0.22      0.93 o
  -6 -10   4        0.01       -0.35      0.70 o
  -5 -10   4        0.54        0.00      0.66 o
  -4 -10   4        2.76        3.58      0.82 o
  -3 -10   4        1.53        0.31      1.28 o
  -2 -10   4       12.60       12.92      1.03 o
  -1 -10   4       48.27       46.00      1.77 o
   0 -10   4       32.94       30.59      1.23 o
   1 -10   4        4.03        4.19      0.86 o
   2 -10   4        9.90       11.81      1.11 o
   3 -10   4        7.24        6.31      1.03 o
   4 -10   4        0.07        0.07      0.93 o
  -7  -9   4        0.52       -0.06      0.74 o
  -6  -9   4        0.70        1.69      0.74 o
  -5  -9   4        1.26        0.81      0.61 o
  -4  -9   4        2.71        2.68      0.57 o
  -3  -9   4        5.24        5.10      0.74 o
  -2  -9   4        8.45        6.72      0.55 o
  -1  -9   4        9.05        7.67      0.64 o
   0  -9   4       57.39       62.85      2.21 o
   1  -9   4       63.36       66.59      2.10 o
   2  -9   4       19.65       18.86      1.27 o
   3  -9   4        3.73        3.42      1.17 o
   4  -9   4        8.32        7.75      1.17 o
   5  -9   4        0.04       -0.82      1.17 o
  -8  -8   4        1.61        2.15      0.94 o
  -7  -8   4        1.12        1.53      1.05 o
  -6  -8   4        1.45        0.93      0.74 o
  -5  -8   4        2.59        2.84      0.73 o
  -4  -8   4        2.42        2.73      0.60 o
  -3  -8   4       12.17       11.28      0.64 o
  -2  -8   4        5.53        6.78      0.51 o
  -1  -8   4       47.58       50.74      1.16 o
   0  -8   4      195.28      195.76      3.02 o
   1  -8   4       29.75       30.93      1.19 o
   2  -8   4        4.36        4.45      1.22 o
   3  -8   4       24.20       25.75      1.40 o
   4  -8   4        4.51        7.29      1.57 o
   5  -8   4        2.71        0.99      0.82 o
  -8  -7   4        0.04        1.22      0.86 o
  -7  -7   4        1.84        1.40      0.82 o
  -6  -7   4       33.58       40.43      3.38 o
  -5  -7   4        3.08        3.02      0.57 o
  -4  -7   4       46.61       45.32      1.15 o
  -3  -7   4        3.83        4.29      0.36 o
  -2  -7   4        0.13       -0.12      0.24 o
  -1  -7   4        2.21        2.34      0.30 o
   0  -7   4        0.39        1.03      0.36 o
   1  -7   4      181.50      176.28      2.34 o
   2  -7   4      125.09      119.89      1.89 o
   3  -7   4        5.02        5.25      0.74 o
   4  -7   4        0.08        0.27      1.17 o
   5  -7   4        4.46        6.94      1.92 o
   6  -7   4        0.15       -0.23      1.17 o
  -8  -6   4        5.07        9.02      1.11 o
  -7  -6   4       18.07       21.36      1.36 o
  -6  -6   4        0.01        0.50      0.70 o
  -5  -6   4        0.15        0.41      0.86 o
  -4  -6   4      152.23      151.21      2.32 o
  -3  -6   4       35.72       36.38      0.64 o
  -2  -6   4      156.10      143.34      1.28 o
  -1  -6   4       84.20       90.07      0.97 o
   0  -6   4       10.22        8.52      0.39 o
   1  -6   4       49.71       42.54      0.79 o
   2  -6   4        2.89        3.53      0.39 o
   3  -6   4       47.09       46.42      1.10 o
   4  -6   4        5.75        8.41      0.91 o
   5  -6   4        3.41        3.62      0.82 o
   6  -6   4        0.22       -0.70      0.93 o
   7  -6   4        0.73       -0.23      1.17 o
  -8  -5   4        0.00       -0.06      0.74 o
  -7  -5   4        0.09        0.19      0.87 o
  -6  -5   4       43.60       41.90      1.44 o
  -5  -5   4       16.39       12.51      0.74 o
  -4  -5   4      149.69      147.66      1.73 o
  -3  -5   4       49.20       54.99      0.67 o
  -2  -5   4      162.92      152.65      1.21 o
  -1  -5   4        9.48        9.96      0.32 o
   0  -5   4       76.21       85.05      1.37 o
   1  -5   4        0.05       -0.05      0.21 o
   2  -5   4      485.68      483.87      4.15 o
   3  -5   4      148.30      137.09      1.93 o
   4  -5   4       65.66       67.52      1.43 o
   5  -5   4       22.19       21.64      1.69 o
   6  -5   4        1.16        1.17      1.05 o
   7  -5   4        0.01       -0.58      1.05 o
  -8  -4   4        1.05        1.05      0.82 o
  -7  -4   4       10.19        9.36      0.99 o
  -6  -4   4        0.51       -0.05      0.43 o
  -5  -4   4       55.48       56.12      1.39 o
  -4  -4   4      219.57      204.29      1.73 o
  -3  -4   4        2.62        2.81      0.20 o
  -2  -4   4      203.53      200.53      1.52 o
  -1  -4   4      376.03      366.13      2.30 o
   0  -4   4     1272.38     1316.42      8.69 o
   1  -4   4      479.92      491.93      3.59 o
   2  -4   4       10.53       15.92      0.47 o
   3  -4   4       22.39       22.88      0.66 o
   4  -4   4       17.19       17.70      0.71 o
   5  -4   4       41.19       38.06      1.21 o
   6  -4   4        0.09        0.18      0.82 o
   7  -4   4        1.33        2.80      1.17 o
  -8  -3   4        0.82        1.28      1.28 o
  -7  -3   4        0.04       -0.35      0.58 o
  -6  -3   4        0.13        0.17      0.49 o
  -5  -3   4        0.11        0.16      0.38 o
  -4  -3   4       33.23       33.80      0.63 o
  -3  -3   4      174.22      178.88      1.50 o
  -2  -3   4       88.90       78.85      0.74 o
  -1  -3   4        8.29        6.72      0.29 o
   0  -3   4        0.02        0.92      0.14 o
   1  -3   4      347.52      422.98      2.85 o
   2  -3   4      573.27      646.38      4.81 o
   3  -3   4      261.41      278.33      2.25 o
   4  -3   4       92.29       89.82      1.63 o
   5  -3   4       20.50       20.05      0.77 o
   6  -3   4        0.29        0.79      0.49 o
   7  -3   4        1.00        0.47      0.93 o
   8  -3   4        0.28       -0.23      1.05 o
  -8  -2   4        0.45        1.39      0.81 o
  -7  -2   4        1.13        1.11      0.99 o
  -6  -2   4        9.33       10.93      0.72 o
  -5  -2   4       51.36       42.66      1.12 o
  -4  -2   4       16.49       19.46      0.49 o
  -3  -2   4      150.02      159.66      1.32 o
  -2  -2   4      103.90       96.91      0.86 o
  -1  -2   4        0.49        0.75      0.12 o
   0  -2   4       13.88       12.06      0.24 o
   1  -2   4      905.99      959.43      6.86 o
   2  -2   4      561.66      669.00      4.80 o
   3  -2   4      198.86      189.95      1.74 o
   4  -2   4       30.32       30.98      0.69 o
   5  -2   4        2.82        3.41      0.40 o
   6  -2   4       10.79       14.82      1.30 o
   7  -2   4        2.35        3.73      1.17 o
   8  -2   4        0.59       -0.35      1.05 o
  -8  -1   4        1.06        2.56      0.99 o
  -7  -1   4        2.69        2.21      0.82 o
  -6  -1   4        6.65        7.28      0.68 o
  -5  -1   4        2.05        1.86      0.36 o
  -4  -1   4       73.44       79.22      0.98 o
  -3  -1   4        7.53        9.32      0.29 o
  -2  -1   4       49.07       49.28      0.55 o
  -1  -1   4      135.45      135.24      1.10 o
   0  -1   4       93.11       97.33      0.72 o
   1  -1   4      112.61      130.84      1.22 o
   2  -1   4        0.47        0.31      0.12 o
   3  -1   4      194.30      232.20      1.95 o
   4  -1   4        1.08        0.82      0.21 o
   5  -1   4        6.86        9.59      0.42 o
   6  -1   4       16.03       19.17      1.00 o
   7  -1   4        2.76        2.69      0.70 o
   8  -1   4        0.60        0.93      1.05 o
  -8   0   4        0.52        0.00      0.74 o
  -7   0   4        1.58        1.11      0.74 o
  -6   0   4       18.79       19.80      0.98 o
  -5   0   4        5.99        6.98      0.49 o
  -4   0   4       32.40       32.93      0.61 o
  -3   0   4       69.94       71.78      0.72 o
  -2   0   4       61.44       65.19      0.88 o
  -1   0   4        0.10        0.44      0.08 o
   0   0   4     3061.19     2932.57     22.94 o
   1   0   4       17.93       14.98      0.20 o
   2   0   4     3383.27     3615.38     27.99 o
   3   0   4      463.88      484.55      3.60 o
   4   0   4       91.02      104.49      1.11 o
   5   0   4       56.70       55.83      0.84 o
   6   0   4       22.15       22.90      0.77 o
   7   0   4       53.23       50.33      1.64 o
   8   0   4        4.04        6.10      0.86 o
   9   0   4        0.05       -0.93      0.93 o
  -8   1   4        0.17        0.48      0.86 o
  -7   1   4        0.01        0.26      0.70 o
  -6   1   4        0.77        1.77      0.49 o
  -5   1   4       21.78       22.36      0.78 o
  -4   1   4       62.50       60.18      0.92 o
  -3   1   4       48.11       43.43      0.61 o
  -2   1   4       32.46       28.16      0.38 o
  -1   1   4      149.27      144.89      1.11 o
   0   1   4      636.63      622.48      4.33 o
   2   1   4        0.34        0.93      0.18 o
   3   1   4       27.60       33.28      0.35 o
   4   1   4        3.60        3.15      0.20 o
   5   1   4       32.68       37.79      0.67 o
   6   1   4       51.35       56.77      1.02 o
   7   1   4        2.59        0.82      0.58 o
   8   1   4        0.19       -0.04      0.46 o
   9   1   4        1.93        1.28      1.28 o
  -7   2   4        1.36        1.63      0.82 o
  -6   2   4        0.24        0.75      0.70 o
  -5   2   4       10.41       10.98      0.60 o
  -4   2   4       90.52       89.59      1.18 o
  -3   2   4        0.01        0.15      0.15 o
  -2   2   4      369.36      377.27      2.55 o
  -1   2   4       37.97       40.36      0.52 o
   0   2   4        0.18        1.42      0.14 o
   1   2   4      165.65      169.52      4.43 o
   2   2   4      545.57      516.03      4.63 o
   3   2   4      405.09      425.76      3.54 o
   4   2   4      437.26      477.11      3.09 o
   5   2   4       53.80       52.78      0.64 o
   6   2   4        0.07        0.19      0.21 o
   7   2   4        8.75        8.85      0.61 o
   8   2   4        0.18        0.13      0.44 o
   9   2   4        2.61        2.02      0.60 o
  -7   3   4        5.56        5.48      1.03 o
  -6   3   4        2.86        4.43      0.86 o
  -5   3   4        0.28        0.16      0.42 o
  -4   3   4        2.56        1.02      0.29 o
  -3   3   4       12.26       12.52      0.39 o
  -2   3   4       12.19       15.82      0.37 o
  -1   3   4        2.65        3.42      0.20 o
   0   3   4      111.89      114.74      1.10 o
   1   3   4        6.31       12.28      0.23 o
   2   3   4     1070.32     1188.78      8.67 o
   3   3   4      139.13      154.90      1.31 o
   4   3   4       15.33       13.32      0.28 o
   5   3   4       56.25       52.34      0.63 o
   6   3   4        4.78        4.39      0.29 o
   7   3   4        0.09        0.20      0.36 o
   8   3   4        4.65        4.18      0.55 o
   9   3   4        0.50       -0.35      0.51 o
  -7   4   4        1.23        3.73      1.40 o
  -6   4   4        1.23        1.45      0.78 o
  -5   4   4        0.83        1.22      0.66 o
  -4   4   4        0.49        0.53      0.33 o
  -3   4   4        1.98        1.33      0.25 o
  -2   4   4       93.31       91.69      0.95 o
  -1   4   4       40.72       46.84      0.55 o
   0   4   4      405.51      419.48      2.82 o
   1   4   4       45.14       42.59      0.54 o
   2   4   4      663.76      709.29      5.26 o
   3   4   4      574.23      610.01      4.84 o
   4   4   4      138.87      142.41      1.16 o
   5   4   4      214.40      208.94      1.60 o
   6   4   4        3.34        4.20      0.29 o
   7   4   4       38.53       37.92      0.93 o
   8   4   4       16.22       17.38      0.83 o
   9   4   4        1.84        0.72      0.52 o
  -6   5   4        1.86        1.63      1.17 o
  -5   5   4       12.60        9.67      1.51 o
  -4   5   4       24.74       19.91      1.40 o
  -3   5   4       12.64       11.94      0.43 o
  -2   5   4        0.44        1.16      0.20 o
  -1   5   4       10.90       11.11      0.30 o
   0   5   4        5.98        4.61      0.18 o
   1   5   4      264.84      273.45      3.08 o
   2   5   4      101.35      113.20      1.19 o
   3   5   4       25.01       28.00      0.43 o
   4   5   4       12.51       12.44      0.29 o
   5   5   4       10.63       10.23      0.26 o
   6   5   4        1.43        1.45      0.22 o
   7   5   4       10.96       10.30      0.59 o
   8   5   4       13.48       10.99      0.72 o
   9   5   4        2.09        2.21      0.60 o
  -6   6   4        0.56        1.98      1.17 o
  -5   6   4        7.87        4.31      1.28 o
  -4   6   4       22.86       23.68      0.88 o
  -3   6   4       15.19       14.09      0.63 o
  -2   6   4      159.99      144.68      1.46 o
  -1   6   4        1.80        1.41      0.20 o
   0   6   4       93.33       93.71      1.25 o
   1   6   4       71.99       73.75      0.69 o
   2   6   4       92.11       87.56      1.01 o
   3   6   4       30.78       25.57      0.45 o
   4   6   4       72.57       70.55      0.78 o
   5   6   4        0.18        0.11      0.17 o
   6   6   4       26.60       24.29      0.61 o
   7   6   4       14.89       14.42      0.63 o
   8   6   4       11.75       11.94      0.69 o
   9   6   4        0.31        0.42      0.51 o
  -5   7   4        2.60        2.33      1.17 o
  -4   7   4       25.27       21.67      1.86 o
  -3   7   4       17.20       13.61      1.26 o
  -2   7   4        9.31       12.62      0.53 o
  -1   7   4        0.39        0.47      0.21 o
   0   7   4        0.13        0.25      0.18 o
   1   7   4       77.26       71.31      0.73 o
   2   7   4       18.64       19.12      0.42 o
   3   7   4      216.52      218.58      1.84 o
   4   7   4       19.89       21.03      0.47 o
   5   7   4        0.50       -0.21      0.22 o
   6   7   4        0.06        0.24      0.27 o
   7   7   4       23.16       21.82      0.77 o
   8   7   4        7.45        6.13      0.59 o
   9   7   4        1.40        1.46      0.56 o
  -5   8   4        3.01        3.50      1.40 o
  -4   8   4        1.70        2.21      1.05 o
  -3   8   4        2.55        1.71      0.49 o
  -2   8   4      103.51      101.17      1.83 o
  -1   8   4        5.66        5.49      0.42 o
   0   8   4      196.62      195.89      1.96 o
   1   8   4        1.08        0.93      0.18 o
   2   8   4      222.85      214.87      1.87 o
   3   8   4       15.93       14.61      0.37 o
   4   8   4      115.91      110.71      1.27 o
   5   8   4       61.32       59.19      1.22 o
   6   8   4       46.17       45.60      0.90 o
   7   8   4        0.72        1.16      0.37 o
   8   8   4        2.27        2.43      0.47 o
   9   8   4        0.91        1.86      1.17 o
  -4   9   4        0.13        0.23      1.05 o
  -3   9   4        1.08        1.38      0.51 o
  -2   9   4        1.05        1.84      0.46 o
  -1   9   4        2.98        2.17      0.44 o
   0   9   4        0.00       -0.29      0.29 o
   1   9   4        0.33        0.09      0.24 o
   2   9   4       10.29       10.77      0.56 o
   3   9   4      264.52      258.20      3.09 o
   4   9   4       16.44       14.11      0.58 o
   5   9   4        0.74        1.24      0.31 o
   6   9   4        0.88        0.97      0.31 o
   7   9   4        1.79        0.74      0.49 o
   8   9   4        3.51        4.07      0.49 o
  -3  10   4        0.22        0.93      1.05 o
  -2  10   4        4.62        7.48      0.67 o
  -1  10   4        2.06        1.20      0.44 o
   0  10   4        3.44        3.50      0.58 o
   1  10   4        4.72        4.68      0.43 o
   2  10   4       95.24       88.55      1.55 o
   3  10   4        6.07        5.50      0.48 o
   4  10   4       20.43       18.81      0.62 o
   5  10   4       10.70        9.36      0.55 o
   6  10   4        3.96        3.43      0.46 o
   7  10   4        0.67        0.65      0.38 o
   8  10   4        4.47        5.01      1.17 o
  -2  11   4        1.80        1.26      0.61 o
  -1  11   4        0.23        0.37      0.44 o
   0  11   4        4.82        3.90      0.51 o
   1  11   4        0.14        0.25      0.37 o
   2  11   4       10.46       10.64      0.82 o
   3  11   4       33.13       30.07      0.83 o
   4  11   4        3.17        5.26      0.45 o
   5  11   4        0.31        0.76      0.33 o
   6  11   4        8.97        8.49      0.49 o
   7  11   4        0.08       -0.12      0.33 o
  -1  12   4        0.58        0.61      0.54 o
   0  12   4        1.01        0.50      0.47 o
   1  12   4        1.50        1.83      0.47 o
   2  12   4        0.12       -0.36      0.37 o
   3  12   4        2.48        3.72      0.44 o
   4  12   4        3.12        2.53      0.76 o
   5  12   4        0.12       -0.12      0.33 o
   6  12   4        0.02       -0.13      0.34 o
   0  13   4        0.06        0.35      0.58 o
   1  13   4        0.01        0.20      0.38 o
   2  13   4        6.22        7.19      0.60 o
   3  13   4        1.43        0.68      0.41 o
   4  13   4        5.27        5.75      0.59 o
   5  13   4        1.09        0.23      0.93 o
  -3 -13   5        1.82        0.48      0.99 o
  -2 -13   5        0.81        0.79      0.86 o
  -1 -13   5        0.29        1.05      1.22 o
  -5 -12   5        0.78        0.17      0.78 o
  -4 -12   5        0.11        1.00      1.63 o
  -3 -12   5        0.11       -0.74      0.74 o
  -2 -12   5        9.75        8.60      1.11 o
  -1 -12   5        4.09        4.15      0.99 o
   0 -12   5        0.04       -0.70      0.70 o
   1 -12   5        0.05       -0.60      0.60 o
  -6 -11   5        0.20        0.09      0.87 o
  -5 -11   5        0.37       -0.19      1.40 o
  -4 -11   5        5.28        5.88      0.99 o
  -3 -11   5        8.50        8.17      1.69 o
  -2 -11   5        0.79        1.02      0.78 o
  -1 -11   5       31.62       28.77      1.52 o
   0 -11   5       13.79       12.94      0.98 o
   1 -11   5        1.01        1.50      0.78 o
   2 -11   5        4.16        4.56      0.99 o
   3 -11   5        3.73        3.61      1.40 o
  -7 -10   5        0.19        0.65      0.86 o
  -6 -10   5        0.87        1.40      0.82 o
  -5 -10   5        0.11       -0.06      0.74 o
  -4 -10   5        0.10        0.27      0.70 o
  -3 -10   5       12.45       13.66      1.69 o
  -2 -10   5       39.29       43.33      1.73 o
  -1 -10   5       41.28       40.27      1.69 o
   0 -10   5       21.58       21.35      1.10 o
   1 -10   5        0.82        0.38      1.17 o
   2 -10   5        9.03        8.29      1.03 o
   3 -10   5        3.33        2.82      1.51 o
   4 -10   5        0.10       -0.47      0.93 o
  -7  -9   5        0.44        0.62      0.86 o
  -6  -9   5        0.13        0.14      0.70 o
  -5  -9   5        0.39       -0.49      0.54 o
  -4  -9   5       21.04       21.07      1.10 o
  -3  -9   5        6.87        8.17      0.79 o
  -2  -9   5       18.90       22.10      1.28 o
  -1  -9   5       70.27       73.72      2.10 o
   0  -9   5       25.45       27.12      1.14 o
   1  -9   5        1.57        2.04      0.66 o
   2  -9   5        9.79       10.85      1.07 o
   3  -9   5       32.94       39.08      1.81 o
   4  -9   5        3.03        3.84      1.28 o
  -7  -8   5        0.06        1.56      0.78 o
  -6  -8   5        0.20       -0.06      0.76 o
  -5  -8   5        7.51        8.17      0.80 o
  -4  -8   5        0.76        0.50      0.65 o
  -3  -8   5        9.29        9.67      0.65 o
  -2  -8   5        4.95        6.00      0.57 o
  -1  -8   5       65.68       70.41      1.82 o
   0  -8   5       39.00       36.54      1.27 o
   1  -8   5        8.11        8.29      1.05 o
   2  -8   5        6.85        5.08      0.87 o
   3  -8   5        1.65        1.34      0.66 o
   4  -8   5       13.97       14.39      1.19 o
   5  -8   5       15.61       17.13      1.86 o
  -8  -7   5        2.53        3.60      0.98 o
  -7  -7   5        0.59        0.64      0.74 o
  -6  -7   5       20.99       23.01      1.40 o
  -5  -7   5        0.83        1.17      0.66 o
  -4  -7   5        7.65        6.21      0.55 o
  -3  -7   5        9.38        9.27      0.53 o
  -2  -7   5        6.56        7.68      0.43 o
  -1  -7   5        0.61        0.55      0.26 o
   0  -7   5       11.23       10.57      0.51 o
   1  -7   5       12.40       11.63      0.61 o
   2  -7   5       16.79       16.45      0.71 o
   3  -7   5        0.94        0.52      0.58 o
   4  -7   5       10.28       11.56      1.07 o
   5  -7   5        0.31        1.28      1.05 o
   6  -7   5        4.83        5.01      1.40 o
  -8  -6   5        0.01       -0.17      0.73 o
  -7  -6   5        0.02        0.36      0.73 o
  -6  -6   5        0.16        0.46      0.56 o
  -5  -6   5       61.38       50.01      1.51 o
  -4  -6   5       12.89       11.76      0.57 o
  -3  -6   5        5.26        5.02      0.41 o
  -2  -6   5       16.67       18.71      0.49 o
  -1  -6   5       27.29       24.38      0.52 o
   0  -6   5       49.89       42.61      0.65 o
   1  -6   5      129.47      127.98      1.80 o
   2  -6   5       62.09       62.17      2.10 o
   3  -6   5        9.41        9.65      0.58 o
   4  -6   5       18.77       17.97      0.92 o
   5  -6   5        1.02        0.82      0.93 o
   6  -6   5       10.07        6.06      1.40 o
  -8  -5   5        0.31       -0.74      0.74 o
  -7  -5   5        0.41        0.97      0.73 o
  -6  -5   5       27.99       20.64      1.03 o
  -5  -5   5        1.91        2.19      0.62 o
  -4  -5   5        0.01        0.01      0.41 o
  -3  -5   5      131.43      125.80      1.21 o
  -2  -5   5       83.46       84.30      1.28 o
  -1  -5   5        8.45        6.61      0.25 o
   0  -5   5       93.04      108.52      1.09 o
   1  -5   5       87.71       91.11      1.08 o
   2  -5   5       22.19       21.29      0.62 o
   3  -5   5      180.76      183.13      2.37 o
   4  -5   5        2.84        1.55      0.57 o
   5  -5   5       20.93       21.95      1.14 o
   6  -5   5        1.06        1.63      1.05 o
   7  -5   5        4.02        5.13      1.40 o
  -8  -4   5        0.90        0.87      0.82 o
  -7  -4   5        0.04        0.28      0.61 o
  -6  -4   5        0.73        0.22      0.49 o
  -5  -4   5       37.88       29.08      0.93 o
  -4  -4   5       44.95       48.15      0.89 o
  -3  -4   5       23.73       19.37      0.41 o
  -2  -4   5        3.10        2.57      0.20 o
  -1  -4   5      260.00      278.70      1.97 o
   0  -4   5       49.05       52.75      0.64 o
   1  -4   5       80.91       95.45      0.97 o
   2  -4   5      105.79      104.76      1.20 o
   3  -4   5        4.80        3.37      0.42 o
   4  -4   5       10.90       11.81      0.57 o
   5  -4   5        2.86        1.53      0.51 o
   6  -4   5        5.62        6.21      0.86 o
   7  -4   5        4.76        4.89      1.28 o
  -8  -3   5        0.70        0.73      0.86 o
  -7  -3   5        8.52        8.57      0.99 o
  -6  -3   5        0.74        1.75      0.66 o
  -5  -3   5       21.36       22.16      0.89 o
  -4  -3   5        7.14        9.26      0.47 o
  -3  -3   5      102.03       95.35      0.88 o
  -2  -3   5        8.91       10.75      0.34 o
  -1  -3   5      421.06      428.71      3.14 o
   0  -3   5        3.17        6.42      0.22 o
   1  -3   5      313.52      302.39      2.52 o
   2  -3   5       23.75       21.63      0.50 o
   3  -3   5       16.46       14.53      0.55 o
   4  -3   5        5.44        6.76      0.36 o
   5  -3   5       19.90       19.88      0.85 o
   6  -3   5       18.47       19.90      1.98 o
   7  -3   5       15.80       15.73      1.75 o
   8  -3   5        0.65       -0.93      0.93 o
  -8  -2   5        0.33       -0.27      0.78 o
  -7  -2   5        0.31       -0.59      0.64 o
  -6  -2   5        0.01        0.28      0.87 o
  -5  -2   5        0.73        0.43      0.38 o
  -4  -2   5       79.01       74.82      0.99 o
  -3  -2   5        9.37        9.44      0.30 o
  -2  -2   5       23.21       22.30      0.37 o
   0  -2   5        4.17        1.43      0.16 o
   1  -2   5        9.29        8.81      0.39 o
   2  -2   5      224.91      232.16      1.99 o
   3  -2   5        5.60        2.59      0.25 o
   4  -2   5       22.42       20.75      0.52 o
   5  -2   5       15.15       14.40      0.62 o
   6  -2   5        7.39        9.08      0.90 o
   7  -2   5        0.68        0.06      0.64 o
   8  -2   5        4.52        4.19      1.40 o
  -8  -1   5        0.75        1.08      0.90 o
  -7  -1   5        3.16        3.20      0.82 o
  -6  -1   5        5.96        4.05      0.99 o
  -5  -1   5       82.18       80.41      1.65 o
  -4  -1   5        8.97        7.89      0.36 o
  -3  -1   5        3.85        3.81      0.22 o
  -2  -1   5      154.35      156.69      1.38 o
  -1  -1   5       12.27       17.02      0.36 o
   0  -1   5        0.18        1.77      0.19 o
   1  -1   5     1177.37     1276.99      9.92 o
   2  -1   5        0.46        1.88      0.13 o
   3  -1   5      395.46      398.35      3.15 o
   4  -1   5        0.01        0.28      0.19 o
   5  -1   5       68.16       69.25      0.98 o
   6  -1   5       46.06       37.69      1.51 o
   7  -1   5        7.71        5.48      1.28 o
   8  -1   5        4.56        3.42      0.81 o
  -8   0   5        0.39       -0.23      1.05 o
  -7   0   5        0.27        1.47      0.99 o
  -6   0   5        0.41       -0.44      0.64 o
  -5   0   5        9.61        7.74      0.55 o
  -4   0   5       55.90       52.89      0.80 o
  -3   0   5        1.57        2.41      0.32 o
  -2   0   5       12.37       16.53      0.35 o
  -1   0   5       97.60       96.68      0.89 o
   0   0   5      232.04      230.64      2.10 o
   1   0   5       26.13       25.50      0.39 o
   2   0   5       91.19      117.56      1.16 o
   3   0   5       44.82       50.09      0.64 o
   4   0   5        7.90        6.78      0.40 o
   5   0   5       12.65        8.18      0.36 o
   6   0   5        7.92        7.49      0.58 o
   7   0   5        0.90       -0.30      0.58 o
   8   0   5        1.65        0.80      0.61 o
   9   0   5        0.10       -0.50      0.51 o
  -7   1   5        0.03       -0.42      0.82 o
  -6   1   5        1.14        1.83      0.61 o
  -5   1   5       18.72       17.36      0.79 o
  -4   1   5       32.83       32.86      0.71 o
  -3   1   5       24.55       18.37      0.46 o
  -2   1   5        6.92        3.86      0.24 o
  -1   1   5      345.34      345.48      2.23 o
   0   1   5        6.26        4.76      0.24 o
   1   1   5     1595.29     1751.22     37.63 o
   2   1   5      288.75      308.97      2.87 o
   3   1   5       12.08       13.05      0.33 o
   4   1   5        0.69        0.31      0.12 o
   5   1   5       95.00       84.67      0.89 o
   6   1   5        2.95        2.06      0.27 o
   7   1   5       24.96       26.91      1.29 o
   8   1   5        1.81        0.89      0.47 o
   9   1   5        0.42       -0.16      0.47 o
  -7   2   5        1.15        1.05      1.05 o
  -6   2   5        1.59        1.35      0.70 o
  -5   2   5        1.79        1.51      0.47 o
  -4   2   5       33.99       34.67      0.73 o
  -3   2   5        0.08        0.27      0.17 o
  -2   2   5       18.07       17.12      0.36 o
  -1   2   5       54.20       62.25      0.56 o
   0   2   5     1421.24     1527.99     12.62 o
   1   2   5        7.20        7.81      0.82 o
   2   2   5       62.02       93.50      1.14 o
   3   2   5      446.68      462.42      3.82 o
   4   2   5       14.62       12.34      0.41 o
   5   2   5       40.49       39.49      0.49 o
   6   2   5       41.75       45.02      0.70 o
   7   2   5        8.49       10.10      0.68 o
   8   2   5        1.26        0.56      0.44 o
   9   2   5        0.33       -0.10      0.54 o
  -7   3   5        0.17        0.58      1.05 o
  -6   3   5        0.59       -0.12      0.82 o
  -5   3   5        0.03       -0.20      0.39 o
  -4   3   5       51.28       47.11      0.94 o
  -3   3   5       32.37       32.38      0.66 o
  -2   3   5      120.78      112.44      1.16 o
  -1   3   5        0.08        0.73      0.12 o
   0   3   5       76.40       89.94      0.92 o
   1   3   5     2648.81     2962.59     26.29 o
   2   3   5      522.84      544.43      4.96 o
   3   3   5      501.35      471.53      4.44 o
   4   3   5       25.22       23.24      0.54 o
   5   3   5       49.71       47.93      0.61 o
   6   3   5        8.51        8.90      0.39 o
   7   3   5       82.46       76.13      1.25 o
   8   3   5        9.38        9.43      0.66 o
   9   3   5        4.77        5.64      0.62 o
  -7   4   5        2.92        3.61      1.40 o
  -6   4   5        0.27        1.17      1.05 o
  -5   4   5        0.04        0.13      0.53 o
  -4   4   5        5.03        6.09      0.60 o
  -3   4   5        7.90        7.18      0.37 o
  -2   4   5        8.66        7.18      0.28 o
  -1   4   5       51.65       53.67      0.57 o
   0   4   5      548.17      578.77      4.56 o
   1   4   5        3.97        3.93      0.22 o
   2   4   5        0.29        0.55      0.16 o
   3   4   5       55.76       63.82      0.77 o
   4   4   5       64.24       67.64      0.85 o
   5   4   5        1.10        0.79      0.23 o
   6   4   5      199.56      190.90      1.78 o
   7   4   5       27.69       29.43      1.21 o
   8   4   5        2.66        3.37      0.66 o
   9   4   5        0.57       -0.11      0.47 o
  -6   5   5        1.93        2.21      1.17 o
  -5   5   5        0.34       -0.35      0.82 o
  -4   5   5        0.45        0.42      0.53 o
  -3   5   5       89.93       83.59      1.53 o
  -2   5   5        6.30        5.68      0.28 o
  -1   5   5      381.19      370.26      2.80 o
   0   5   5       10.34       11.04      0.40 o
   1   5   5       32.71       26.98      0.48 o
   2   5   5        5.09        4.82      0.22 o
   3   5   5       77.94       77.93      1.20 o
   4   5   5       36.44       33.98      0.57 o
   5   5   5       89.33       85.20      1.28 o
   6   5   5       42.86       41.48      0.75 o
   7   5   5       10.08        8.36      0.44 o
   8   5   5        5.22        4.78      0.49 o
   9   5   5       11.50       11.47      1.03 o
  -6   6   5        0.00        1.51      1.28 o
  -5   6   5        0.64        0.47      1.05 o
  -4   6   5        0.24       -0.42      0.51 o
  -3   6   5       14.59       15.06      0.78 o
  -2   6   5       18.20       17.84      0.56 o
  -1   6   5       14.31       14.81      0.38 o
   0   6   5       87.21       86.43      1.01 o
   1   6   5      192.07      190.27      3.09 o
   2   6   5       67.48       66.48      0.90 o
   3   6   5      139.84      135.64      1.60 o
   4   6   5        4.94        4.92      0.35 o
   5   6   5       49.48       46.86      0.95 o
   6   6   5       76.82       74.88      1.33 o
   7   6   5        2.63        2.27      0.29 o
   8   6   5       18.31       19.92      0.71 o
   9   6   5        1.99        1.34      0.46 o
  -5   7   5        0.68       -0.23      1.05 o
  -4   7   5        4.33        3.69      0.84 o
  -3   7   5       14.71       14.37      0.73 o
  -2   7   5        2.84        2.45      0.36 o
  -1   7   5      146.09      147.49      1.69 o
   0   7   5       97.32       92.63      1.41 o
   1   7   5      267.09      265.69      3.00 o
   2   7   5      318.28      333.18      3.74 o
   3   7   5       68.25       70.11      1.27 o
   4   7   5        0.60        0.20      0.29 o
   5   7   5        4.19        3.87      0.44 o
   6   7   5        0.08        0.17      0.49 o
   7   7   5        0.73        1.05      0.30 o
   8   7   5        1.23        1.68      0.47 o
   9   7   5        1.85       -0.47      1.05 o
  -5   8   5        2.35        1.40      1.28 o
  -4   8   5        0.28       -0.93      0.93 o
  -3   8   5        1.13        1.76      0.44 o
  -2   8   5        4.11        3.92      0.67 o
  -1   8   5        5.27        4.43      0.44 o
   0   8   5       59.05       57.52      0.89 o
   1   8   5      240.77      231.61      2.19 o
   2   8   5       42.24       39.63      0.91 o
   3   8   5       76.89       73.63      1.38 o
   4   8   5       15.72       14.47      0.67 o
   5   8   5        9.12        8.80      0.65 o
   6   8   5        6.21        8.21      0.82 o
   7   8   5       25.52       26.92      1.32 o
   8   8   5        3.96        3.26      1.05 o
  -4   9   5        3.93        3.26      1.40 o
  -3   9   5        0.29        1.00      0.47 o
  -2   9   5        1.86        2.80      0.46 o
  -1   9   5        1.89        0.79      0.37 o
   0   9   5       73.36       74.90      1.20 o
   1   9   5        0.59        0.17      0.22 o
   2   9   5       72.75       70.04      1.45 o
   3   9   5        4.97        5.82      0.55 o
   4   9   5        3.02        3.63      0.57 o
   5   9   5        1.95        1.42      0.53 o
   6   9   5       17.62       19.32      1.11 o
   7   9   5        0.00        0.00      0.82 o
   8   9   5        0.10        0.23      0.93 o
  -3  10   5        7.47        9.13      0.75 o
  -2  10   5        0.04        0.10      0.44 o
  -1  10   5        2.10        2.10      0.41 o
   0  10   5        4.76        5.24      0.45 o
   1  10   5       19.83       20.01      0.60 o
   2  10   5       19.64       18.07      0.64 o
   3  10   5        0.00       -0.19      0.82 o
   4  10   5        4.71        2.93      0.56 o
   5  10   5        0.78        1.40      1.11 o
   6  10   5        0.43        0.71      0.53 o
   7  10   5        2.58        1.86      1.05 o
   8  10   5        0.00        0.35      0.93 o
  -2  11   5        4.81        7.62      0.67 o
  -1  11   5        9.27       10.17      0.67 o
   0  11   5        9.99       12.33      0.80 o
   1  11   5        1.41        1.57      0.51 o
   2  11   5        4.02        6.07      0.37 o
   3  11   5       27.99       31.15      2.27 o
   4  11   5        0.71        0.41      0.58 o
   5  11   5        1.72        1.86      0.82 o
   6  11   5        2.84        1.05      0.82 o
   7  11   5        0.06        0.47      0.82 o
  -1  12   5        0.05       -0.29      0.46 o
   0  12   5       12.27       10.89      0.62 o
   1  12   5        0.04       -0.33      0.33 o
   2  12   5        3.51        3.41      0.64 o
   3  12   5        5.74        6.29      1.17 o
   4  12   5        8.76        9.44      1.28 o
   5  12   5        0.08        0.93      0.82 o
   6  12   5        0.13       -0.82      0.82 o
   1  13   5        2.68        1.75      0.74 o
   2  13   5        6.58        6.06      1.17 o
   3  13   5       12.77       14.21      1.51 o
   4  13   5        0.06        0.00      0.93 o
   5  13   5        0.55       -0.82      0.82 o
  -4 -12   6        3.54        4.45      1.22 o
  -3 -12   6       12.91       15.47      2.04 o
  -2 -12   6        2.78        3.24      0.86 o
  -1 -12   6        1.76        2.33      0.82 o
   0 -12   6        0.61        1.40      0.82 o
   1 -12   6        1.33        0.82      1.17 o
  -5 -11   6        1.64        0.41      0.78 o
  -4 -11   6        2.49        3.17      0.93 o
  -3 -11   6        0.01       -0.53      0.70 o
  -2 -11   6       14.04       12.53      1.15 o
  -1 -11   6        1.28        2.40      0.78 o
   0 -11   6        0.50        1.23      0.73 o
   1 -11   6        0.94        0.61      0.62 o
   2 -11   6        1.21        0.23      1.05 o
  -6 -10   6        4.18        6.27      1.22 o
  -5 -10   6        0.11       -0.29      0.66 o
  -4 -10   6        0.00       -0.55      0.55 o
  -3 -10   6        3.63        3.42      0.76 o
  -2 -10   6        5.19        5.37      0.91 o
  -1 -10   6        0.26        0.09      0.61 o
   0 -10   6        2.59        3.35      0.67 o
   1 -10   6        9.14       10.02      1.07 o
   2 -10   6        1.42        0.63      1.63 o
   3 -10   6        0.72        0.12      1.05 o
  -7  -9   6        8.18       12.83      1.36 o
  -6  -9   6        0.20        0.31      0.78 o
  -5  -9   6        0.24       -0.36      0.74 o
  -4  -9   6        0.94        0.64      0.78 o
  -3  -9   6        1.83        2.71      0.68 o
  -2  -9   6        3.96        4.53      0.59 o
  -1  -9   6       10.35        8.23      0.91 o
   0  -9   6        5.73        5.81      0.72 o
   1  -9   6        9.38        7.92      0.91 o
   2  -9   6        9.97       10.70      1.03 o
   3  -9   6        2.73        4.78      1.28 o
   4  -9   6        2.07        1.86      1.28 o
  -7  -8   6        0.17        0.06      0.99 o
  -6  -8   6        4.58        3.42      0.86 o
  -5  -8   6        0.71       -0.22      0.63 o
  -4  -8   6        9.70        8.22      0.78 o
  -3  -8   6       56.63       58.57      1.39 o
  -2  -8   6       20.68       19.01      0.85 o
  -1  -8   6       22.89       20.79      0.82 o
   0  -8   6        3.76        4.43      0.48 o
   1  -8   6        1.87        2.50      0.51 o
   2  -8   6       30.43       33.75      1.48 o
   3  -8   6        2.94        3.90      0.82 o
   4  -8   6        0.09       -0.12      0.93 o
   5  -8   6        0.29        1.17      1.17 o
  -7  -7   6       18.68       19.31      1.39 o
  -6  -7   6        0.66        0.47      1.40 o
  -5  -7   6       10.61       10.15      0.72 o
  -4  -7   6       19.63       20.60      1.08 o
  -3  -7   6        4.45        4.74      0.45 o
  -2  -7   6        0.05        0.01      0.35 o
  -1  -7   6      105.93      107.13      1.41 o
   0  -7   6        5.60        5.22      0.40 o
   1  -7   6       84.07       82.63      1.47 o
   2  -7   6        3.02        2.60      0.49 o
   3  -7   6        5.89        6.63      0.68 o
   4  -7   6        8.77        9.20      1.40 o
   5  -7   6        4.81        4.66      1.28 o
   6  -7   6        0.81        0.70      1.05 o
  -8  -6   6        4.51        4.48      1.51 o
  -7  -6   6        0.09        1.70      0.73 o
  -6  -6   6        0.20        0.02      0.53 o
  -5  -6   6        2.25        3.21      0.54 o
  -4  -6   6        0.40        0.39      0.32 o
  -3  -6   6       54.76       49.95      1.03 o
  -2  -6   6      111.00      109.22      1.55 o
  -1  -6   6       88.47       83.13      1.58 o
   0  -6   6        7.25        7.99      0.44 o
   1  -6   6       79.54       76.83      1.33 o
   2  -6   6        7.32        6.96      0.49 o
   3  -6   6        6.80        6.51      0.60 o
   4  -6   6       11.64       12.04      0.94 o
   5  -6   6        0.28        0.23      0.93 o
   6  -6   6       18.91       24.93      2.21 o
  -8  -5   6        0.24        0.27      0.86 o
  -7  -5   6        4.44        3.62      0.86 o
  -6  -5   6        4.71        6.13      0.72 o
  -5  -5   6        3.53        2.45      0.47 o
  -4  -5   6        8.38        7.14      0.53 o
  -3  -5   6        2.23        1.50      0.27 o
  -2  -5   6        4.68        5.60      0.40 o
  -1  -5   6       61.58       60.03      0.75 o
   0  -5   6        8.90        6.85      0.33 o
   1  -5   6       48.32       48.88      0.82 o
   2  -5   6        4.39        4.71      0.74 o
   3  -5   6       11.16       12.20      0.72 o
   4  -5   6        2.42        2.92      0.58 o
   5  -5   6        3.87        5.21      1.40 o
   6  -5   6        0.17        0.70      1.05 o
   7  -5   6        9.09        8.04      1.63 o
  -8  -4   6        0.33       -0.93      0.93 o
  -7  -4   6        3.75        4.41      0.90 o
  -6  -4   6        3.23        3.06      0.61 o
  -5  -4   6        9.52        8.47      0.62 o
  -4  -4   6        1.03        1.33      0.32 o
  -3  -4   6       54.33       54.27      0.83 o
  -2  -4   6        0.11        0.34      0.16 o
  -1  -4   6      114.98      111.49      1.30 o
   0  -4   6       43.73       42.63      0.69 o
   1  -4   6       14.15       14.41      0.43 o
   2  -4   6       89.57       94.05      1.18 o
   3  -4   6       24.70       23.07      0.66 o
   4  -4   6       43.97       43.29      1.02 o
   5  -4   6       42.84       44.14      1.51 o
   6  -4   6        1.42        0.85      0.61 o
   7  -4   6        7.32        6.76      1.51 o
  -8  -3   6        0.00       -0.23      0.93 o
  -7  -3   6        0.21       -0.66      0.66 o
  -6  -3   6        5.34        4.01      1.05 o
  -5  -3   6        0.78        1.08      0.40 o
  -4  -3   6        0.20       -0.12      0.23 o
  -3  -3   6      106.41      115.78      1.06 o
  -2  -3   6        0.13       -0.10      0.16 o
  -1  -3   6        5.52        6.06      0.25 o
   0  -3   6       49.90       51.05      1.68 o
   1  -3   6        0.36        0.13      0.17 o
   2  -3   6       98.26      103.22      1.16 o
   3  -3   6       42.65       39.56      0.75 o
   4  -3   6       18.66       17.95      0.67 o
   5  -3   6        0.07        0.29      0.52 o
   6  -3   6       21.22       16.93      1.06 o
   7  -3   6        0.72        0.22      1.17 o
   8  -3   6       15.59       16.19      1.98 o
  -8  -2   6        0.26        0.93      1.05 o
  -7  -2   6       11.90       15.33      1.63 o
  -6  -2   6        0.16        0.70      0.58 o
  -5  -2   6        1.98        2.92      0.52 o
  -4  -2   6       35.40       42.11      0.81 o
  -3  -2   6       25.17       21.51      0.53 o
  -2  -2   6       37.49       31.57      0.54 o
  -1  -2   6      525.22      502.61      3.65 o
   0  -2   6       18.66       22.21      0.45 o
   1  -2   6     1206.26     1242.67      8.85 o
   2  -2   6       16.29       15.85      0.44 o
   3  -2   6      162.04      178.27      1.71 o
   4  -2   6      178.75      185.26      1.99 o
   5  -2   6       61.39       53.16      1.28 o
   6  -2   6       57.36       57.41      1.68 o
   7  -2   6       15.93       23.11      1.23 o
   8  -2   6        0.04        0.64      1.05 o
  -8  -1   6        0.10        1.40      1.17 o
  -7  -1   6        0.05        0.47      0.93 o
  -6  -1   6        0.52        0.89      0.61 o
  -5  -1   6        0.10        0.32      0.38 o
  -4  -1   6        2.01        3.05      0.32 o
  -3  -1   6      133.62      121.27      1.26 o
  -2  -1   6        0.03        0.61      0.25 o
  -1  -1   6      178.86      189.23      1.60 o
   0  -1   6      231.82      261.87      2.30 o
   1  -1   6       15.46       17.54      0.38 o
   2  -1   6       55.88       64.39      0.83 o
   3  -1   6       79.37       92.78      0.98 o
   4  -1   6      100.48      102.90      1.22 o
   5  -1   6       25.49       29.51      0.91 o
   6  -1   6        0.06       -0.45      0.45 o
   7  -1   6        5.05        3.35      0.64 o
   8  -1   6       13.91       13.91      2.85 o
  -7   0   6        2.34        1.51      1.17 o
  -6   0   6        0.55        0.57      0.61 o
  -5   0   6       12.71       14.76      0.78 o
  -4   0   6       68.81       65.00      1.32 o
  -3   0   6       83.56       84.89      1.02 o
  -2   0   6       43.98       44.13      0.59 o
  -1   0   6      584.46      629.28      7.09 o
   0   0   6      189.47      200.04      1.80 o
   1   0   6      950.88     1035.97      8.11 o
   2   0   6      456.36      452.21      4.89 o
   3   0   6      501.88      558.97      4.67 o
   4   0   6       64.45       57.41      1.14 o
   5   0   6       52.30       55.59      0.84 o
   6   0   6       11.79        8.55      0.67 o
   7   0   6        8.57        9.59      0.59 o
   8   0   6        0.00       -0.36      0.40 o
  -7   1   6        0.06        0.35      0.93 o
  -6   1   6        0.43        0.70      0.93 o
  -5   1   6        1.14        1.23      0.45 o
  -4   1   6        3.56        2.38      0.32 o
  -3   1   6        3.32        2.45      0.24 o
  -2   1   6       52.06       53.83      0.68 o
  -1   1   6      139.95      138.40      1.30 o
   0   1   6     1357.41     1457.26     10.73 o
   1   1   6      345.74      358.84      8.97 o
   2   1   6       42.75       42.09      0.65 o
   3   1   6       16.35        9.48      0.48 o
   4   1   6        2.57        3.88      0.40 o
   5   1   6        0.18        0.26      0.19 o
   6   1   6       95.76       95.63      1.23 o
   7   1   6        0.36        0.02      0.29 o
   8   1   6        1.93        2.07      0.45 o
   9   1   6        0.74        1.68      0.56 o
  -7   2   6        0.38        1.98      1.17 o
  -6   2   6        0.38       -0.35      0.82 o
  -5   2   6        4.92        5.90      0.73 o
  -4   2   6        1.96        1.95      0.38 o
  -3   2   6        5.54        5.13      0.34 o
  -2   2   6       32.67       31.10      0.52 o
  -1   2   6     1298.11     1365.31      8.70 o
   0   2   6        1.22        2.40      0.25 o
   1   2   6      126.73      107.89      3.50 o
   2   2   6      284.69      298.71      5.09 o
   3   2   6        1.05        3.03      0.17 o
   4   2   6      157.82      160.78      1.86 o
   5   2   6      317.49      318.88      3.85 o
   6   2   6      104.85      110.01      1.84 o
   7   2   6       14.60       15.84      0.58 o
   8   2   6        0.08        0.38      0.38 o
   9   2   6        0.21       -0.11      0.41 o
  -7   3   6        0.05       -0.35      1.05 o
  -6   3   6        3.16        2.21      1.17 o
  -5   3   6        3.62        4.33      0.87 o
  -4   3   6        0.77        1.37      0.40 o
  -3   3   6        5.25        5.94      0.34 o
  -2   3   6      100.65       88.34      0.94 o
  -1   3   6       10.77       13.35      0.38 o
   0   3   6        0.04        0.54      0.11 o
   1   3   6        0.64        0.61      0.24 o
   2   3   6       70.03       70.14      2.56 o
   3   3   6        0.48        0.90      0.11 o
   4   3   6      187.70      186.70      1.80 o
   5   3   6       40.36       39.77      0.82 o
   6   3   6        4.18        3.49      0.41 o
   7   3   6       24.27       19.09      0.51 o
   8   3   6       13.04       10.52      0.57 o
   9   3   6        0.78       -0.38      0.38 o
  -6   4   6        0.03        2.80      1.17 o
  -5   4   6       36.46       40.12      3.38 o
  -4   4   6        6.35        8.34      0.99 o
  -3   4   6      135.43      129.98      1.61 o
  -2   4   6        1.84        1.96      0.27 o
  -1   4   6       44.24       39.70      0.71 o
   0   4   6       51.84       57.19      0.75 o
   1   4   6      317.19      307.77      2.51 o
   2   4   6      274.77      264.49      2.26 o
   3   4   6      185.62      179.35      1.48 o
   4   4   6      144.01      130.61      1.35 o
   5   4   6        4.52        4.79      0.44 o
   6   4   6       14.29       14.54      0.62 o
   7   4   6       42.94       42.62      1.75 o
   8   4   6        1.13        0.34      0.32 o
   9   4   6        0.37        2.10      1.17 o
  -6   5   6        2.03        2.80      1.28 o
  -5   5   6        8.36        7.92      1.22 o
  -4   5   6        0.95        1.19      0.42 o
  -3   5   6       14.90       13.66      0.53 o
  -2   5   6       28.89       30.35      0.75 o
  -1   5   6      115.07      109.11      1.14 o
   0   5   6      528.50      511.64      7.11 o
   1   5   6      543.86      566.74      4.50 o
   2   5   6       47.76       42.85      0.59 o
   3   5   6      102.50      104.94      1.02 o
   4   5   6       37.17       38.05      0.68 o
   5   5   6        4.77        5.17      0.39 o
   6   5   6       85.42       85.90      1.41 o
   7   5   6        8.80        8.02      1.11 o
   8   5   6        1.77        3.73      1.17 o
   9   5   6        0.00        0.58      1.05 o
  -5   6   6        4.20        3.62      1.22 o
  -4   6   6        1.24        1.36      0.46 o
  -3   6   6       70.22       70.67      1.42 o
  -2   6   6        0.01       -0.26      0.26 o
  -1   6   6      377.00      366.22      3.36 o
   0   6   6      482.63      485.96      7.85 o
   1   6   6        2.85        2.48      0.31 o
   2   6   6      161.62      145.98      1.73 o
   3   6   6       69.04       73.06      1.03 o
   4   6   6      143.96      137.65      1.52 o
   5   6   6       88.78       87.24      1.30 o
   6   6   6       85.20       83.63      1.61 o
   7   6   6        0.33        1.69      0.58 o
   8   6   6       11.56       12.12      1.51 o
   9   6   6        0.12       -0.47      0.93 o
  -5   7   6        0.01       -0.12      1.05 o
  -4   7   6        0.12       -0.79      0.79 o
  -3   7   6        0.91        1.14      0.38 o
  -2   7   6        8.00        6.82      0.44 o
  -1   7   6      136.44      126.81      1.53 o
   0   7   6      209.57      216.09      3.08 o
   1   7   6      141.18      146.61      2.20 o
   2   7   6      137.48      131.21      2.12 o
   3   7   6       14.03       12.00      0.47 o
   4   7   6        6.74        6.50      0.44 o
   5   7   6       58.93       58.94      1.23 o
   6   7   6       15.98       15.12      0.74 o
   7   7   6        2.21        3.14      0.61 o
   8   7   6       16.00       17.59      1.63 o
   9   7   6        0.45       -1.05      1.05 o
  -4   8   6        6.01        8.79      1.17 o
  -3   8   6        0.36        0.20      0.40 o
  -2   8   6        2.54        2.75      0.40 o
  -1   8   6       14.51       14.66      0.50 o
   0   8   6      109.52      113.69      2.47 o
   1   8   6        0.94        0.64      0.41 o
   2   8   6        6.42        6.53      0.47 o
   3   8   6        2.79        2.58      0.35 o
   4   8   6        6.99        8.00      0.51 o
   5   8   6        6.30        5.38      0.51 o
   6   8   6       13.00       14.00      1.86 o
   7   8   6       13.36       17.84      1.07 o
   8   8   6        8.47        9.09      1.28 o
  -3   9   6        1.23        1.82      0.48 o
  -2   9   6        0.05        0.83      0.37 o
  -1   9   6        2.24        3.36      0.35 o
   0   9   6       24.20       21.25      0.59 o
   1   9   6        8.42        8.83      0.78 o
   2   9   6        1.98        2.18      0.57 o
   3   9   6        5.32        6.55      0.51 o
   4   9   6        0.28        0.62      0.42 o
   5   9   6        0.38        0.52      0.41 o
   6   9   6        1.47        2.59      0.58 o
   7   9   6        3.74        4.08      0.74 o
   8   9   6        2.94        2.10      1.05 o
  -3  10   6        5.29        5.31      0.70 o
  -2  10   6        0.23       -0.06      0.38 o
  -1  10   6        0.23        0.21      0.39 o
   0  10   6       14.70       15.60      1.24 o
   1  10   6       36.52       38.44      2.74 o
   2  10   6        8.20        8.57      0.65 o
   3  10   6        0.01        0.13      0.45 o
   4  10   6        5.13        4.80      0.61 o
   5  10   6        6.12        6.97      0.82 o
   6  10   6       14.73       16.55      1.06 o
   7  10   6        0.07        1.40      0.93 o
   8  10   6        0.18        0.47      0.93 o
  -2  11   6        4.31        6.99      1.51 o
  -1  11   6        5.36        5.87      0.81 o
   0  11   6        7.34        7.70      0.64 o
   1  11   6        7.34        7.92      1.28 o
   2  11   6       17.32       17.52      1.06 o
   3  11   6        0.04        0.05      0.53 o
   4  11   6        7.33        8.71      0.99 o
   5  11   6        8.72       11.81      0.90 o
   6  11   6        0.59        1.51      0.93 o
   7  11   6        0.06       -0.35      0.82 o
   0  12   6       13.94       18.18      1.75 o
   1  12   6       13.75       14.68      1.51 o
   2  12   6        1.51        1.40      0.93 o
   3  12   6        0.01        0.82      0.93 o
   4  12   6        7.20        9.67      1.28 o
   5  12   6        0.64        0.35      0.82 o
   6  12   6        1.58        1.17      0.93 o
   2  13   6        2.79        4.08      1.17 o
   3  13   6        4.66        5.59      1.17 o
   4  13   6        3.22        3.15      1.05 o
  -3 -12   7        0.83        0.19      0.86 o
  -2 -12   7        0.59       -0.93      0.93 o
  -1 -12   7        0.01        1.17      1.17 o
   0 -12   7        2.27        4.66      1.40 o
  -5 -11   7        0.23       -0.29      0.82 o
  -4 -11   7        0.16       -0.70      0.70 o
  -3 -11   7        0.06        0.64      0.66 o
  -2 -11   7        1.58        0.96      0.78 o
  -1 -11   7        0.01       -0.23      0.66 o
   0 -11   7        0.13        0.23      1.05 o
   1 -11   7        4.90        5.13      1.40 o
   2 -11   7        8.97       10.25      1.75 o
  -6 -10   7        0.74        2.07      0.90 o
  -5 -10   7        0.08       -0.22      0.70 o
  -4 -10   7        0.16        0.69      0.66 o
  -3 -10   7        0.00        0.06      0.60 o
  -2 -10   7        2.61        3.09      0.82 o
  -1 -10   7        6.69        4.87      1.28 o
   0 -10   7        3.35        5.63      1.57 o
   1 -10   7        0.31        0.23      0.93 o
   2 -10   7        2.17        1.28      1.05 o
   3 -10   7       12.91       14.21      1.86 o
  -6  -9   7        1.27        1.93      1.17 o
  -5  -9   7        2.10        3.25      0.90 o
  -4  -9   7        2.16        2.43      0.71 o
  -3  -9   7        0.01        0.18      0.95 o
  -2  -9   7        0.35        0.70      0.48 o
  -1  -9   7        1.30        1.99      0.57 o
   0  -9   7       10.95       10.61      0.99 o
   1  -9   7        6.76        4.19      1.05 o
   2  -9   7        0.99        0.12      0.93 o
   3  -9   7        0.02       -0.47      0.93 o
   4  -9   7       10.77       13.63      1.75 o
  -7  -8   7        0.01        0.82      1.17 o
  -6  -8   7        0.73        1.00      1.11 o
  -5  -8   7        0.20        0.24      0.54 o
  -4  -8   7        1.29        0.98      0.54 o
  -3  -8   7        1.03        1.06      0.46 o
  -2  -8   7        0.10        0.31      0.41 o
  -1  -8   7       12.78       13.97      0.71 o
   0  -8   7        2.66        3.64      0.72 o
   1  -8   7       13.58       12.96      0.68 o
   2  -8   7        0.52       -0.12      0.70 o
   3  -8   7       14.20       13.98      1.63 o
   4  -8   7        0.20        0.35      0.93 o
   5  -8   7        2.80        0.82      1.05 o
  -7  -7   7        1.74        2.21      1.17 o
  -6  -7   7        0.76        1.71      0.78 o
  -5  -7   7        0.42        0.16      0.54 o
  -4  -7   7        9.39        9.42      0.69 o
  -3  -7   7        4.74        5.75      0.64 o
  -2  -7   7        6.26        8.06      0.52 o
  -1  -7   7       11.22       11.17      0.58 o
   0  -7   7        2.61        2.71      0.42 o
   1  -7   7       32.84       32.64      1.86 o
   2  -7   7       42.34       43.04      1.48 o
   3  -7   7        2.23        1.46      0.64 o
   4  -7   7       47.18       52.46      1.81 o
   5  -7   7        1.41        1.75      1.05 o
  -7  -6   7        0.11        0.58      1.05 o
  -6  -6   7        0.04       -0.44      0.64 o
  -5  -6   7        0.46        0.40      0.43 o
  -4  -6   7        0.09       -0.28      0.32 o
  -3  -6   7        2.64        3.15      0.42 o
  -2  -6   7        0.01        0.08      0.27 o
  -1  -6   7        3.26        4.04      0.48 o
   0  -6   7       13.73       13.91      0.64 o
   1  -6   7       49.47       50.69      1.02 o
   2  -6   7        1.95        2.67      0.68 o
   3  -6   7       21.40       22.55      1.09 o
   4  -6   7        5.12        4.96      0.70 o
   5  -6   7        2.74        2.00      0.70 o
   6  -6   7        8.87       10.25      1.63 o
  -7  -5   7        3.42        5.13      1.28 o
  -6  -5   7        0.03        0.00      0.53 o
  -5  -5   7        7.50       10.47      0.71 o
  -4  -5   7        1.61        2.67      0.39 o
  -3  -5   7        0.01        0.08      0.27 o
  -2  -5   7       35.07       34.52      0.74 o
  -1  -5   7        1.42        0.91      0.23 o
   0  -5   7      114.14      111.59      1.46 o
   1  -5   7       67.19       66.62      0.92 o
   2  -5   7        9.99        7.08      0.46 o
   3  -5   7       24.94       21.07      0.98 o
   4  -5   7       22.23       23.27      1.22 o
   5  -5   7        3.10        0.75      0.87 o
   6  -5   7        8.17        8.37      0.92 o
   7  -5   7        5.05        5.01      1.51 o
  -7  -4   7        1.06        0.82      0.93 o
  -6  -4   7        0.09        0.83      0.51 o
  -5  -4   7        1.47        2.09      0.42 o
  -4  -4   7        0.44        0.18      0.31 o
  -3  -4   7        3.43        2.82      0.29 o
  -2  -4   7        1.11        0.60      0.22 o
  -1  -4   7        0.03       -0.03      0.18 o
   0  -4   7       98.92       94.31      1.25 o
   1  -4   7       46.03       45.36      0.73 o
   2  -4   7       10.43        9.16      0.40 o
   3  -4   7       47.75       46.74      0.99 o
   4  -4   7       72.60       61.38      1.62 o
   5  -4   7        0.64        0.62      1.11 o
   6  -4   7       13.55       19.97      1.40 o
   7  -4   7       16.39       14.71      1.14 o
  -7  -3   7        0.43        0.92      0.73 o
  -6  -3   7        0.15       -0.52      0.58 o
  -5  -3   7        0.46        0.48      0.33 o
  -4  -3   7       16.60       17.37      0.60 o
  -3  -3   7        0.74        0.88      0.22 o
  -2  -3   7       30.18       30.93      0.60 o
  -1  -3   7      125.02      141.62      1.36 o
   0  -3   7       77.32       75.71      1.02 o
   1  -3   7        6.92        7.78      0.35 o
   2  -3   7      182.78      187.37      1.79 o
   3  -3   7       27.87       21.76      0.60 o
   4  -3   7       44.96       47.56      1.00 o
   5  -3   7       21.12       13.36      0.99 o
   6  -3   7        7.58        5.85      0.73 o
   7  -3   7        2.49        2.58      0.75 o
  -7  -2   7        3.88        3.73      1.17 o
  -6  -2   7        1.52        1.05      0.82 o
  -5  -2   7        0.03        0.27      0.38 o
  -4  -2   7        0.27        0.20      0.27 o
  -3  -2   7       52.82       55.14      0.81 o
  -2  -2   7      111.38      112.12      1.10 o
  -1  -2   7       14.44       16.01      0.38 o
   0  -2   7      118.90      106.79      1.15 o
   1  -2   7       45.18       49.30      0.74 o
   2  -2   7      183.31      181.71      1.88 o
   3  -2   7        1.52        1.66      0.17 o
   4  -2   7        0.33        2.35      0.31 o
   5  -2   7        5.68        4.48      0.49 o
   6  -2   7        0.36        0.66      0.47 o
   7  -2   7       24.01       22.25      1.12 o
   8  -2   7        9.69       13.24      1.03 o
  -7  -1   7        0.08       -0.93      0.93 o
  -6  -1   7        1.10        1.98      0.93 o
  -5  -1   7       22.45       26.98      1.19 o
  -4  -1   7        0.66        1.83      0.31 o
  -3  -1   7      143.20      152.00      1.80 o
  -2  -1   7      280.62      259.95      2.11 o
  -1  -1   7      394.92      384.49      3.17 o
   0  -1   7      327.62      305.24      2.55 o
   1  -1   7      362.50      379.39      3.23 o
   2  -1   7      104.81       90.57      1.17 o
   3  -1   7       96.23       98.39      1.23 o
   4  -1   7       19.35       19.36      0.74 o
   5  -1   7        0.73        2.79      0.62 o
   6  -1   7        4.53        3.61      0.49 o
   7  -1   7        4.13        5.04      0.67 o
   8  -1   7        7.13       10.46      0.67 o
  -7   0   7        1.81        1.05      1.05 o
  -6   0   7        5.93        7.81      1.28 o
  -5   0   7        4.36        3.63      0.61 o
  -4   0   7       19.44       21.86      0.64 o
  -3   0   7       57.03       56.80      0.83 o
  -2   0   7      208.67      205.44      1.74 o
  -1   0   7       73.55       76.35      0.83 o
   0   0   7        0.14        0.36      0.11 o
   1   0   7       36.61       30.05      0.44 o
   2   0   7       26.15       26.56      0.51 o
   3   0   7       24.49       26.85      0.60 o
   4   0   7      342.81      355.51      3.73 o
   5   0   7       76.27       79.34      1.54 o
   6   0   7       35.13       38.45      1.00 o
   7   0   7        5.48        7.98      0.62 o
   8   0   7        0.26       -0.36      0.39 o
  -7   1   7        1.15        0.58      0.93 o
  -6   1   7        0.02        0.12      0.93 o
  -5   1   7       12.30       12.70      2.04 o
  -4   1   7       17.94       19.58      0.79 o
  -3   1   7      221.32      226.15      2.01 o
  -2   1   7        7.76        5.33      0.26 o
  -1   1   7       11.07        9.60      0.30 o
   0   1   7      185.52      192.89      1.83 o
   1   1   7      189.13      178.39      3.57 o
   2   1   7      374.45      353.25      8.16 o
   3   1   7      666.85      681.03      6.73 o
   4   1   7      247.43      255.01      2.77 o
   5   1   7        0.68        0.01      0.35 o
   6   1   7       61.00       53.42      2.74 o
   7   1   7       16.63       15.48      1.03 o
   8   1   7        7.35        8.26      0.47 o
  -7   2   7        0.11       -0.93      0.93 o
  -6   2   7        4.94        7.46      1.28 o
  -5   2   7        0.13       -0.57      0.76 o
  -4   2   7       38.69       44.76      1.20 o
  -3   2   7       17.22       14.50      0.55 o
  -2   2   7       44.20       41.91      0.53 o
  -1   2   7        0.05        0.12      0.16 o
   0   2   7       90.89       87.70      0.90 o
   1   2   7        3.19        0.82      0.58 o
   2   2   7      130.64      118.56      2.62 o
   3   2   7        0.01        0.17      0.11 o
   4   2   7       37.49       36.98      1.15 o
   5   2   7      386.99      373.15      4.35 o
   6   2   7       26.13       25.90      0.78 o
   7   2   7        0.11        0.34      0.53 o
   8   2   7        0.03        2.21      0.93 o
   9   2   7        0.15        0.35      1.05 o
  -6   3   7        0.29        1.17      1.05 o
  -5   3   7        1.08        1.20      0.56 o
  -4   3   7        6.76        6.25      0.62 o
  -3   3   7        0.41        0.69      0.31 o
  -2   3   7       14.88       15.59      0.39 o
  -1   3   7      293.71      308.12      4.09 o
   0   3   7      442.14      423.26      3.32 o
   1   3   7        1.99        0.47      0.58 o
   2   3   7      104.95       94.37      3.26 o
   3   3   7      112.29      120.95      2.03 o
   4   3   7       76.04       75.74      1.05 o
   5   3   7       73.62       73.93      1.41 o
   6   3   7       59.03       54.04      1.09 o
   7   3   7        0.09        0.07      0.58 o
   8   3   7        0.11       -0.82      0.82 o
   9   3   7        0.00       -0.93      0.93 o
  -6   4   7        3.68        6.06      1.51 o
  -5   4   7        5.32        3.84      0.99 o
  -4   4   7        7.27        7.64      0.73 o
  -3   4   7       64.79       62.62      1.09 o
  -2   4   7      258.67      262.12      2.55 o
  -1   4   7       52.12       50.60      1.72 o
   0   4   7        5.03        7.86      0.31 o
   1   4   7        1.84        2.46      0.17 o
   2   4   7       64.06       65.41      1.23 o
   3   4   7       17.65       17.60      0.29 o
   4   4   7      210.10      200.01      2.18 o
   5   4   7      112.04      106.54      1.41 o
   6   4   7       42.05       45.84      0.99 o
   7   4   7        0.00        0.35      0.45 o
   8   4   7        6.52        6.41      1.17 o
   9   4   7        0.37        1.05      1.05 o
  -5   5   7        0.65        1.60      0.47 o
  -4   5   7        2.53        2.14      0.44 o
  -3   5   7       48.24       47.93      0.97 o
  -2   5   7       20.32       19.61      0.51 o
  -1   5   7       34.94       37.97      1.00 o
   0   5   7      293.55      290.55      3.84 o
   1   5   7       18.96       19.78      0.48 o
   2   5   7      114.93      110.79      1.13 o
   3   5   7       59.77       56.44      0.63 o
   4   5   7      111.67      108.40      1.16 o
   5   5   7        0.84        0.89      0.26 o
   6   5   7       28.93       27.90      0.78 o
   7   5   7       10.68        9.18      0.78 o
   8   5   7        0.00        0.09      0.61 o
   9   5   7        2.75        1.40      1.05 o
  -5   6   7        1.83        1.55      0.52 o
  -4   6   7        0.04       -0.17      0.37 o
  -3   6   7       50.77       48.51      1.06 o
  -2   6   7       26.90       26.52      0.79 o
  -1   6   7        0.09       -0.41      0.41 o
   0   6   7        0.55        0.70      0.41 o
   1   6   7       31.50       31.72      0.90 o
   2   6   7        0.49        0.46      0.20 o
   3   6   7       73.17       71.01      1.18 o
   4   6   7       16.24       16.39      0.49 o
   5   6   7        8.90       10.12      0.47 o
   6   6   7       98.76       97.80      1.73 o
   7   6   7        0.02       -0.17      0.49 o
   8   6   7        7.10        6.97      0.82 o
   9   6   7        0.59        0.70      1.05 o
  -4   7   7        0.12       -0.37      0.37 o
  -3   7   7        1.45        0.66      0.37 o
  -2   7   7       10.67       10.84      0.43 o
  -1   7   7        0.80        1.53      0.53 o
   0   7   7       26.59       27.08      1.17 o
   1   7   7        0.54        0.68      0.30 o
   2   7   7       63.36       63.75      1.22 o
   3   7   7        3.94        4.67      0.35 o
   4   7   7        7.88        8.42      0.63 o
   5   7   7       99.11       99.99      1.45 o
   6   7   7       12.58       14.49      0.74 o
   7   7   7        0.19       -0.38      0.52 o
   8   7   7        4.03        4.43      1.05 o
  -4   8   7        0.22       -0.58      0.63 o
  -3   8   7        0.02       -0.14      0.31 o
  -2   8   7        0.59        0.57      0.24 o
  -1   8   7       35.51       36.83      1.39 o
   0   8   7        8.91        6.85      0.70 o
   1   8   7        7.54        7.17      1.05 o
   2   8   7        0.58        0.44      0.36 o
   3   8   7        1.88        1.99      0.35 o
   4   8   7       39.84       42.18      1.00 o
   5   8   7       12.00       12.91      0.65 o
   6   8   7        8.62        7.74      1.63 o
   7   8   7        2.48        3.51      0.70 o
   8   8   7        0.04       -0.12      0.93 o
  -3   9   7        0.00       -0.16      0.40 o
  -2   9   7        5.78        5.42      0.39 o
  -1   9   7        0.09        0.03      1.40 o
   0   9   7       56.54       57.20      2.56 o
   1   9   7       14.01       17.32      0.98 o
   2   9   7       34.17       33.22      1.23 o
   3   9   7       17.60       18.06      0.75 o
   4   9   7       44.04       44.02      1.11 o
   5   9   7       14.84       14.27      0.72 o
   6   9   7        1.79        1.93      0.70 o
   7   9   7        0.02        0.64      0.58 o
   8   9   7        3.67        3.03      1.05 o
  -2  10   7        0.42        0.79      0.87 o
  -1  10   7        2.34        3.26      1.05 o
   0  10   7        4.64        5.89      1.40 o
   1  10   7       11.64       12.72      1.98 o
   2  10   7        0.12       -0.07      0.45 o
   3  10   7        1.84        1.99      0.53 o
   4  10   7        2.32        3.10      0.58 o
   5  10   7        0.37        0.17      0.49 o
   6  10   7        0.52       -0.29      1.11 o
   7  10   7        5.91        6.17      1.17 o
  -1  11   7        0.07       -0.35      0.93 o
   0  11   7        0.17        0.70      0.93 o
   1  11   7        4.73        5.24      1.05 o
   2  11   7        7.50       10.95      0.99 o
   3  11   7        1.56        1.75      0.58 o
   4  11   7        0.02       -0.29      0.47 o
   5  11   7        0.11       -0.53      0.53 o
   6  11   7        8.54       10.11      1.57 o
   7  11   7        1.57        0.00      0.93 o
   0  12   7        0.49        0.93      0.93 o
   1  12   7       14.75       19.04      1.19 o
   2  12   7        0.57        0.93      0.82 o
   3  12   7        3.11        5.59      1.05 o
   4  12   7        0.38       -0.12      0.70 o
   5  12   7        4.09        5.24      1.05 o
  -4 -11   8        0.07       -0.93      1.05 o
  -3 -11   8        3.77        3.50      1.40 o
  -2 -11   8        4.50        5.01      1.40 o
  -1 -11   8        0.55        2.10      1.17 o
   0 -11   8        0.51       -0.93      1.05 o
   1 -11   8        2.05        1.75      1.28 o
  -5 -10   8        0.71        0.35      1.17 o
  -4 -10   8        0.83       -0.75      0.75 o
  -3 -10   8        1.23        1.17      0.84 o
  -2 -10   8        6.45        5.59      1.28 o
  -1 -10   8        7.39        8.97      1.40 o
   0 -10   8        2.70        5.59      1.28 o
   1 -10   8        1.19       -0.58      0.82 o
   2 -10   8        0.56       -0.35      0.93 o
  -6  -9   8        0.57        2.56      1.28 o
  -5  -9   8        0.20        0.43      0.81 o
  -4  -9   8        0.61        0.84      0.78 o
  -3  -9   8        0.90        0.73      0.93 o
  -2  -9   8       22.16       22.19      1.23 o
  -1  -9   8        2.71        3.23      0.72 o
   0  -9   8        1.47        2.45      1.05 o
   1  -9   8        0.00       -0.70      0.70 o
   2  -9   8        0.01        1.17      1.05 o
   3  -9   8        0.24        0.70      1.05 o
   4  -9   8        7.51        7.34      1.51 o
  -6  -8   8        0.27        0.70      1.05 o
  -5  -8   8        0.46       -0.44      0.75 o
  -4  -8   8        1.61        0.91      0.78 o
  -3  -8   8        7.77        5.20      0.77 o
  -2  -8   8        1.42        1.78      0.49 o
  -1  -8   8        5.53        5.90      0.75 o
   0  -8   8       24.03       22.73      1.08 o
   1  -8   8        6.76        6.80      1.05 o
   2  -8   8        6.72        7.53      0.81 o
   3  -8   8        5.83        7.52      0.93 o
   4  -8   8        0.02       -0.47      0.93 o
  -6  -7   8        0.03       -0.12      0.93 o
  -5  -7   8        0.77        0.94      0.70 o
  -4  -7   8        0.78        0.69      0.56 o
  -3  -7   8        0.34        0.35      0.38 o
  -2  -7   8       41.93       39.53      1.00 o
  -1  -7   8       19.88       18.11      1.03 o
   0  -7   8        2.57        2.24      0.50 o
   1  -7   8        0.32        0.07      0.62 o
   2  -7   8       14.65       12.18      1.22 o
   3  -7   8        3.55        3.69      0.73 o
   4  -7   8       12.53       13.56      1.28 o
   5  -7   8        2.54        2.18      0.75 o
  -7  -6   8        0.01        0.82      1.05 o
  -6  -6   8        0.19        0.79      0.73 o
  -5  -6   8        0.00       -0.52      0.52 o
  -4  -6   8        1.79        2.36      0.45 o
  -3  -6   8        7.56        7.15      0.51 o
  -2  -6   8       44.33       45.80      1.25 o
  -1  -6   8        4.76        4.71      0.60 o
   0  -6   8        0.51        0.96      0.99 o
   1  -6   8        2.28        1.76      0.46 o
   2  -6   8       21.26       23.37      1.09 o
   3  -6   8       36.93       30.33      1.23 o
   4  -6   8       12.43       12.47      1.69 o
   5  -6   8        3.62        5.26      0.81 o
   6  -6   8        0.02       -0.23      1.28 o
  -7  -5   8        0.61        0.00      0.93 o
  -6  -5   8        0.16        0.17      1.22 o
  -5  -5   8        1.88        0.97      0.61 o
  -4  -5   8        2.13        2.02      0.53 o
  -3  -5   8        0.33        0.47      0.32 o
  -2  -5   8       54.19       51.41      0.93 o
  -1  -5   8       37.06       35.30      0.90 o
   0  -5   8        7.46        6.34      0.45 o
   1  -5   8       35.76       33.40      0.80 o
   2  -5   8       96.20       88.26      1.51 o
   3  -5   8        1.26        1.73      0.47 o
   4  -5   8        0.22        2.77      0.70 o
   5  -5   8       31.96       26.88      1.57 o
   6  -5   8       14.30       15.75      1.09 o
  -7  -4   8        0.00       -0.58      0.82 o
  -6  -4   8        0.78        2.39      0.78 o
  -5  -4   8        1.55        1.33      0.54 o
  -4  -4   8        2.97        4.53      0.50 o
  -3  -4   8       23.08       28.53      0.73 o
  -2  -4   8      103.04      100.74      1.21 o
  -1  -4   8        7.89        7.41      0.39 o
   0  -4   8      122.40      111.14      1.35 o
   1  -4   8       44.69       41.27      1.63 o
   2  -4   8       12.68       12.20      0.48 o
   3  -4   8      101.54       88.98      1.40 o
   4  -4   8       17.97       20.36      0.92 o
   5  -4   8        8.33       11.49      1.05 o
   6  -4   8        0.23        0.32      0.56 o
   7  -4   8       30.50       36.87      1.51 o
  -7  -3   8        0.07        0.28      1.05 o
  -6  -3   8        0.09        0.30      0.56 o
  -5  -3   8        4.93        5.91      0.98 o
  -4  -3   8        0.20        1.06      0.37 o
  -3  -3   8       31.45       30.94      0.72 o
  -2  -3   8       76.10       78.18      1.18 o
  -1  -3   8        0.01        0.24      0.21 o
   0  -3   8       71.64       65.89      0.98 o
   1  -3   8        5.70        8.04      0.53 o
   2  -3   8       19.43       20.15      0.97 o
   3  -3   8       15.63       16.65      0.70 o
   4  -3   8        0.02        0.27      0.27 o
   5  -3   8        7.85        9.17      0.67 o
   6  -3   8        7.34        9.83      0.78 o
   7  -3   8        7.59        4.83      0.69 o
  -7  -2   8        0.05        0.47      1.05 o
  -6  -2   8        0.39        0.12      0.82 o
  -5  -2   8        1.26        0.76      0.49 o
  -4  -2   8       55.92       55.36      2.09 o
  -3  -2   8       68.31       68.65      0.98 o
  -2  -2   8        2.31        4.95      0.30 o
  -1  -2   8        3.57        4.45      0.29 o
   0  -2   8        5.42        7.90      0.32 o
   1  -2   8      103.69      109.21      1.47 o
   2  -2   8       87.01       88.96      1.32 o
   3  -2   8      102.52      106.10      1.60 o
   4  -2   8       33.97       28.26      0.94 o
   5  -2   8        2.07        3.79      0.58 o
   6  -2   8        0.04        0.12      0.58 o
   7  -2   8       11.19       13.23      0.81 o
   8  -2   8        0.10       -0.23      1.05 o
  -7  -1   8        0.03       -0.93      0.93 o
  -6  -1   8        0.60       -0.23      0.82 o
  -5  -1   8        1.02        1.29      0.53 o
  -4  -1   8        0.88        1.75      0.37 o
  -3  -1   8       37.96       32.65      0.70 o
  -2  -1   8       15.71       13.45      0.41 o
  -1  -1   8       66.93       71.86      0.96 o
   0  -1   8       21.30       22.38      0.46 o
   1  -1   8       46.68       43.25      0.73 o
   2  -1   8      147.39      127.81      1.85 o
   3  -1   8       35.46       38.13      1.14 o
   4  -1   8        7.51        7.94      0.50 o
   5  -1   8       77.63       62.91      1.41 o
   6  -1   8        0.03        0.12      0.70 o
   7  -1   8        1.81        2.91      1.05 o
   8  -1   8        4.04        3.26      1.28 o
  -7   0   8        0.20       -0.93      0.93 o
  -6   0   8        0.21       -0.18      0.61 o
  -5   0   8        0.30        0.64      0.64 o
  -4   0   8        7.36        4.76      0.46 o
  -3   0   8        0.19        1.04      0.26 o
  -2   0   8       40.55       42.11      0.64 o
  -1   0   8        1.33        0.68      0.42 o
   0   0   8       65.02       60.71      0.75 o
   1   0   8        9.22        8.19      0.27 o
   2   0   8       53.76       48.14      0.72 o
   3   0   8      302.92      313.08      3.23 o
   4   0   8      386.51      358.27      3.77 o
   5   0   8       19.29       25.69      0.87 o
   6   0   8        0.89        1.28      0.82 o
   7   0   8        2.66        3.84      1.05 o
   8   0   8        1.46        3.26      1.28 o
  -6   1   8        1.48        2.86      1.11 o
  -5   1   8        0.00       -0.15      0.52 o
  -4   1   8       20.81       25.23      0.89 o
  -3   1   8        1.49        1.85      0.27 o
  -2   1   8       29.08       25.39      0.65 o
  -1   1   8        0.21        0.16      0.17 o
   0   1   8       32.22       31.41      0.48 o
   1   1   8        0.19       -0.02      0.27 o
   2   1   8       15.36       17.19      0.50 o
   3   1   8      385.29      378.38      4.29 o
   4   1   8       20.18       21.33      0.62 o
   5   1   8       84.57       79.73      1.48 o
   6   1   8        0.45        0.70      0.49 o
   7   1   8        0.29       -0.47      0.82 o
   8   1   8        0.00       -0.93      0.93 o
  -6   2   8        0.99        0.75      0.61 o
  -5   2   8        0.06       -0.44      0.47 o
  -4   2   8       13.64       13.37      0.91 o
  -3   2   8      121.43      123.11      1.73 o
  -2   2   8       63.70       66.53      1.06 o
  -1   2   8        0.49        0.27      0.18 o
   0   2   8        2.97        3.56      0.17 o
   1   2   8      112.13      113.01      4.08 o
   2   2   8      121.71      123.36      2.87 o
   3   2   8      129.13      126.44      2.80 o
   4   2   8      146.11      141.22      1.67 o
   5   2   8       83.26       79.57      1.41 o
   6   2   8        0.89        0.36      0.45 o
   7   2   8        0.16        0.35      0.49 o
   8   2   8        9.97       10.37      1.40 o
  -6   3   8        0.35        0.98      0.64 o
  -5   3   8        2.21        2.33      0.93 o
  -4   3   8       43.91       47.81      1.63 o
  -3   3   8        2.18        1.91      0.29 o
  -2   3   8       26.07       21.54      1.54 o
  -1   3   8      166.24      165.21      1.81 o
   0   3   8       42.40       44.87      0.58 o
   1   3   8       21.20       20.27      1.63 o
   2   3   8      218.94      190.02      5.59 o
   3   3   8       69.61       71.18      1.92 o
   4   3   8      128.15      128.70      1.82 o
   5   3   8       16.01       12.94      1.16 o
   6   3   8        0.46        0.20      0.32 o
   7   3   8       15.08       16.03      0.99 o
   8   3   8        0.53        1.86      0.93 o
  -6   4   8        0.00       -0.59      0.64 o
  -5   4   8        0.10       -0.40      0.40 o
  -4   4   8        4.26        3.26      0.45 o
  -3   4   8       72.28       66.41      1.03 o
  -2   4   8      123.64      113.59      2.07 o
  -1   4   8       23.47       27.58      0.89 o
   0   4   8        0.09        0.02      0.29 o
   1   4   8        0.06        0.08      0.13 o
   2   4   8        6.54        6.87      1.05 o
   3   4   8      163.20      154.51      1.78 o
   4   4   8       12.55       10.10      0.32 o
   5   4   8      381.50      374.50      4.15 o
   6   4   8        0.21       -0.26      0.29 o
   7   4   8       27.36       27.66      1.81 o
   8   4   8        1.26        0.00      0.58 o
  -5   5   8        0.53       -0.32      0.41 o
  -4   5   8        3.30        2.56      0.50 o
  -3   5   8        8.61        9.00      0.43 o
  -2   5   8        1.52        0.41      0.49 o
  -1   5   8      140.26      138.07      2.26 o
   0   5   8        8.11        7.14      0.53 o
   1   5   8        1.61        1.53      0.24 o
   2   5   8       40.74       41.28      0.77 o
   3   5   8        9.95        9.63      0.39 o
   4   5   8      204.71      191.10      1.75 o
   5   5   8       51.81       47.45      1.01 o
   6   5   8        0.33       -0.27      0.27 o
   7   5   8        3.94        4.36      0.64 o
   8   5   8        1.39        0.64      0.93 o
  -5   6   8        0.01        0.68      0.45 o
  -4   6   8        0.05        0.22      0.47 o
  -3   6   8        0.97        0.63      0.24 o
  -2   6   8        0.70        0.35      0.49 o
  -1   6   8       15.38       15.23      0.86 o
   0   6   8       25.78       28.03      0.87 o
   1   6   8        9.96       11.09      0.56 o
   2   6   8        1.70        1.83      0.26 o
   3   6   8       59.01       54.62      1.52 o
   4   6   8       16.60       14.02      0.43 o
   5   6   8       61.16       58.82      0.99 o
   6   6   8        6.23        6.52      0.49 o
   7   6   8        7.56        7.53      0.74 o
   8   6   8        0.52       -0.41      0.61 o
  -4   7   8        0.00       -0.06      0.38 o
  -3   7   8        6.45        6.78      1.69 o
  -2   7   8        0.03       -0.23      0.76 o
  -1   7   8        4.27        4.84      0.66 o
   0   7   8        0.64       -0.29      0.41 o
   1   7   8        0.81        0.82      0.41 o
   2   7   8       23.50       26.78      0.81 o
   3   7   8        0.53        0.28      0.35 o
   4   7   8       29.71       24.00      0.67 o
   5   7   8       29.57       27.38      1.29 o
   6   7   8        0.02        0.09      0.35 o
   7   7   8        2.51        1.81      0.58 o
   8   7   8        0.05        0.17      0.61 o
  -3   8   8        1.32        2.68      1.17 o
  -2   8   8       11.79       13.86      1.51 o
  -1   8   8        4.14        3.86      0.70 o
   0   8   8        4.47        4.29      0.93 o
   1   8   8        1.84        2.62      0.49 o
   2   8   8       17.79       16.60      0.81 o
   3   8   8       35.85       33.25      1.22 o
   4   8   8        4.03        2.17      0.68 o
   5   8   8        7.53        9.37      0.84 o
   6   8   8       23.43       24.22      0.94 o
   7   8   8        3.06        2.78      0.66 o
   8   8   8        0.46        0.47      0.61 o
  -3   9   8        0.00       -0.93      0.93 o
  -2   9   8        0.02       -0.82      0.82 o
  -1   9   8        4.02        4.66      0.87 o
   0   9   8        0.27        0.52      0.58 o
   1   9   8        0.58        1.57      0.82 o
   2   9   8        0.69        1.05      0.45 o
   3   9   8        5.88        6.53      0.51 o
   4   9   8        0.64       -0.01      0.35 o
   5   9   8       38.86       41.17      1.11 o
   6   9   8        0.00        0.70      0.82 o
   7   9   8        0.15       -0.43      1.05 o
  -2  10   8        0.82        0.82      1.05 o
  -1  10   8        9.66       11.07      1.40 o
   0  10   8        2.59        2.51      0.73 o
   1  10   8        8.93       11.07      0.90 o
   2  10   8        0.35        0.76      0.52 o
   3  10   8       10.18       13.90      0.93 o
   4  10   8        7.48        7.43      0.70 o
   5  10   8        1.32        1.14      1.11 o
   6  10   8        7.92        7.96      0.86 o
   7  10   8        2.44        1.40      0.66 o
   0  11   8        0.06        0.82      0.93 o
   1  11   8        0.91        1.28      0.64 o
   2  11   8        1.52        1.58      0.61 o
   3  11   8        0.00       -0.47      0.47 o
   4  11   8        0.46        0.82      0.76 o
   5  11   8       13.90       14.60      1.75 o
   6  11   8        0.01        0.26      0.61 o
   1  12   8        3.89        4.27      0.74 o
   2  12   8        2.28        2.68      1.05 o
   3  12   8        9.73       11.07      0.98 o
   4  12   8        1.35        0.14      0.61 o
   5  12   8        1.00        2.14      0.73 o
  -2 -11   9        4.06        2.80      1.28 o
  -1 -11   9        0.56        0.00      1.05 o
   0 -11   9        0.28       -0.47      1.05 o
  -4 -10   9        2.14        2.14      0.97 o
  -3 -10   9        1.48        0.72      1.51 o
  -2 -10   9        0.00       -0.81      0.81 o
  -1 -10   9        3.20        3.73      1.17 o
   0 -10   9        0.03       -0.12      0.93 o
   1 -10   9        1.69        2.45      1.17 o
   2 -10   9        0.09       -0.47      0.93 o
  -5  -9   9        1.73        0.34      1.17 o
  -4  -9   9        0.03       -0.37      0.79 o
  -3  -9   9        0.43        0.75      0.86 o
  -2  -9   9       23.01       23.72      1.55 o
  -1  -9   9        1.56        1.74      0.81 o
   0  -9   9        7.11        8.39      1.40 o
   1  -9   9        0.64        1.38      0.61 o
   2  -9   9        0.16       -0.58      0.93 o
   3  -9   9        2.01        1.40      1.17 o
  -5  -8   9        0.01       -0.73      0.73 o
  -4  -8   9        1.25        0.04      0.87 o
  -3  -8   9        9.55        7.90      1.03 o
  -2  -8   9        0.31        0.20      0.59 o
  -1  -8   9        0.94        0.53      0.69 o
   0  -8   9        0.19        0.32      0.70 o
   1  -8   9       22.58       20.93      1.14 o
   2  -8   9        5.98        3.49      0.70 o
   3  -8   9        6.23        7.94      0.84 o
   4  -8   9        2.43        2.19      0.73 o
  -6  -7   9        0.25       -0.23      0.93 o
  -5  -7   9        0.10       -0.34      0.70 o
  -4  -7   9        1.52        1.17      0.78 o
  -3  -7   9        0.05        0.28      0.45 o
  -2  -7   9       22.93       23.14      1.18 o
  -1  -7   9        1.06        0.38      0.53 o
   0  -7   9       45.23       45.61      1.58 o
   1  -7   9       40.79       35.15      1.16 o
   2  -7   9        1.04        0.86      0.53 o
   3  -7   9        5.61        3.12      0.64 o
   4  -7   9        4.75        4.19      1.69 o
   5  -7   9        1.69        1.95      0.69 o
  -6  -6   9        0.00       -0.62      0.64 o
  -5  -6   9        0.13        0.16      0.76 o
  -4  -6   9        1.82        1.65      0.53 o
  -3  -6   9       21.12       20.11      0.90 o
  -2  -6   9        3.20        3.42      0.46 o
  -1  -6   9       15.94       14.56      0.80 o
   0  -6   9        1.55        1.31      0.58 o
   1  -6   9       19.93       20.02      1.23 o
   2  -6   9       54.80       51.36      1.37 o
   3  -6   9       19.38       20.37      1.01 o
   4  -6   9        7.64        5.59      0.69 o
   5  -6   9       18.80       26.59      1.31 o
  -6  -5   9        0.52        0.87      1.11 o
  -5  -5   9        0.52        0.46      0.48 o
  -4  -5   9        8.32        6.59      1.20 o
  -3  -5   9       11.41       11.57      0.68 o
  -2  -5   9        0.92        1.68      0.35 o
  -1  -5   9       11.71       10.92      0.66 o
   0  -5   9        2.93        2.34      0.58 o
   1  -5   9       70.41       69.06      1.65 o
   2  -5   9        3.37        1.22      0.67 o
   3  -5   9        1.04        1.75      0.40 o
   4  -5   9        4.80        3.65      0.58 o
   5  -5   9       17.35       21.47      1.40 o
   6  -5   9       12.18       13.09      1.05 o
  -6  -4   9        0.12       -0.64      0.64 o
  -5  -4   9        5.15        5.42      0.66 o
  -4  -4   9       16.53       17.23      0.87 o
  -3  -4   9        1.06        0.15      0.30 o
  -2  -4   9       25.69       26.02      1.16 o
  -1  -4   9       10.28        9.91      0.52 o
   0  -4   9        0.10        0.18      0.30 o
   1  -4   9       15.43       16.98      0.83 o
   2  -4   9        0.08       -0.06      0.34 o
   3  -4   9       13.01       13.35      0.99 o
   4  -4   9        4.91        6.08      0.52 o
   5  -4   9        2.31        3.18      0.49 o
   6  -4   9        1.66        2.54      0.52 o
  -6  -3   9        8.48       11.27      1.14 o
  -5  -3   9        0.53        1.44      0.50 o
  -4  -3   9        0.54        1.80      0.47 o
  -3  -3   9       27.67       22.91      0.82 o
  -2  -3   9       14.52       14.01      0.49 o
  -1  -3   9      114.83      109.53      1.54 o
   0  -3   9      115.02      119.28      1.60 o
   1  -3   9      160.71      150.55      2.31 o
   2  -3   9      133.66      119.90      1.77 o
   3  -3   9        8.80        6.97      0.52 o
   4  -3   9        4.62        4.24      0.61 o
   5  -3   9       10.44       12.82      1.28 o
   6  -3   9        2.47        1.86      0.93 o
   7  -3   9        0.31        0.58      1.05 o
  -6  -2   9        0.03        0.82      0.61 o
  -5  -2   9        0.17       -0.58      0.58 o
  -4  -2   9       12.95       11.56      0.67 o
  -3  -2   9        9.67        9.09      0.45 o
  -2  -2   9       29.60       28.18      0.56 o
  -1  -2   9       18.60       19.09      0.60 o
   0  -2   9       55.01       53.18      1.12 o
   1  -2   9        0.48        0.39      0.25 o
   2  -2   9      251.22      255.91      3.33 o
   3  -2   9      354.08      327.18      3.61 o
   4  -2   9        8.14       11.87      0.60 o
   5  -2   9       31.90       34.72      1.98 o
   6  -2   9        4.60        6.52      1.17 o
   7  -2   9        1.44        2.10      1.05 o
  -6  -1   9        2.87        2.25      0.70 o
  -5  -1   9        0.59        0.14      0.47 o
  -4  -1   9       28.76       27.55      0.90 o
  -3  -1   9        5.76        7.07      0.42 o
  -2  -1   9        5.75        8.57      0.43 o
  -1  -1   9        1.06       -0.07      0.23 o
   0  -1   9       51.11       47.19      0.82 o
   1  -1   9      446.06      431.54      7.32 o
   2  -1   9      735.55      684.10      7.48 o
   3  -1   9        3.49        3.42      0.42 o
   4  -1   9        4.77        5.18      0.61 o
   5  -1   9        5.70        7.61      0.70 o
   6  -1   9       10.31        9.32      1.17 o
   7  -1   9        4.19        4.08      1.17 o
   8  -1   9       15.53       20.74      1.98 o
  -6   0   9        0.99        1.47      0.64 o
  -5   0   9       12.07       14.46      0.92 o
  -4   0   9        0.77        0.81      0.36 o
  -3   0   9        4.41        6.81      0.39 o
  -2   0   9        5.12        4.12      0.38 o
  -1   0   9       33.03       34.51      0.68 o
   0   0   9       20.83       19.68      0.49 o
   1   0   9      269.46      260.73      2.49 o
   2   0   9      225.54      223.32      1.95 o
   3   0   9      126.54      127.33      1.60 o
   4   0   9        2.61        3.36      0.35 o
   5   0   9        9.23        6.74      0.52 o
   6   0   9       21.11       21.09      1.51 o
   7   0   9       17.95       22.95      1.86 o
   8   0   9        0.01        0.93      1.05 o
  -6   1   9        1.08        0.57      0.76 o
  -5   1   9        3.23        2.92      0.87 o
  -4   1   9        1.96        1.21      0.89 o
  -3   1   9       48.22       44.73      0.80 o
  -2   1   9       60.62       59.98      1.13 o
  -1   1   9      118.98      114.20      1.41 o
   0   1   9       11.81       11.22      0.59 o
   1   1   9       77.02       68.85      1.01 o
   2   1   9      254.78      244.12      3.69 o
   3   1   9      172.55      172.54      1.59 o
   4   1   9       41.64       41.65      0.81 o
   5   1   9        1.35        1.40      0.34 o
   6   1   9       11.85       14.76      0.91 o
   7   1   9        0.19        0.58      0.82 o
   8   1   9       13.56       14.21      1.63 o
  -6   2   9        2.49        2.76      0.75 o
  -5   2   9       10.13        9.32      0.79 o
  -4   2   9        0.98       -0.42      0.58 o
  -3   2   9       60.15       69.73      1.68 o
  -2   2   9        0.47        0.83      0.33 o
  -1   2   9        7.95        9.17      0.45 o
   0   2   9       44.16       44.48      0.72 o
   1   2   9       90.24       84.54      1.56 o
   2   2   9       77.25       71.58      2.09 o
   3   2   9      189.07      181.61      2.60 o
   4   2   9       11.50       11.67      0.68 o
   5   2   9       31.91       35.45      0.90 o
   6   2   9        1.19        1.63      0.49 o
   7   2   9        0.03       -0.49      0.49 o
   8   2   9        0.10       -0.70      0.82 o
  -5   3   9        2.53        1.99      0.45 o
  -4   3   9        7.22        7.09      0.47 o
  -3   3   9        0.38       -0.22      0.53 o
  -2   3   9       22.57       24.84      0.93 o
  -1   3   9        4.94        4.32      0.57 o
   0   3   9        0.01       -0.19      0.19 o
   1   3   9      207.55      190.79      2.35 o
   2   3   9       78.07       63.15      2.91 o
   3   3   9      550.96      554.18      9.23 o
   4   3   9       34.97       35.56      1.56 o
   5   3   9       51.13       51.87      1.04 o
   6   3   9        3.67        3.12      0.49 o
   7   3   9        2.65        2.64      0.87 o
   8   3   9        0.21        0.27      0.64 o
  -5   4   9        0.82        0.35      0.38 o
  -4   4   9        4.31        5.27      0.76 o
  -3   4   9       11.60       12.95      0.91 o
  -2   4   9        3.14        2.80      0.47 o
  -1   4   9       16.79       18.04      0.76 o
   0   4   9       30.37       29.23      0.88 o
   1   4   9       20.80       18.88      1.46 o
   2   4   9      181.67      153.09      4.89 o
   3   4   9      149.48      131.03      2.95 o
   4   4   9        1.12        0.43      0.18 o
   5   4   9        3.91        4.92      0.32 o
   6   4   9       26.21       26.08      0.82 o
   7   4   9       14.38       14.59      0.86 o
   8   4   9        8.48        9.87      1.40 o
  -5   5   9        1.07        2.80      1.17 o
  -4   5   9        0.10       -0.07      0.35 o
  -3   5   9       10.11       10.26      0.91 o
  -2   5   9        0.02       -0.37      0.45 o
  -1   5   9       67.45       69.21      1.50 o
   0   5   9       23.38       27.04      0.80 o
   1   5   9       99.89       92.41      1.72 o
   2   5   9       68.54       62.25      1.34 o
   3   5   9       63.89       59.86      1.74 o
   4   5   9        0.06        0.89      0.18 o
   5   5   9       69.49       71.43      1.56 o
   6   5   9       35.54       34.92      0.95 o
   7   5   9        7.60        8.10      0.74 o
   8   5   9        0.65        1.40      0.87 o
  -4   6   9        4.30        3.73      1.17 o
  -3   6   9        3.29        4.19      1.05 o
  -2   6   9        5.74        6.47      0.78 o
  -1   6   9        8.97        9.00      0.70 o
   0   6   9        0.54        0.45      0.33 o
   1   6   9        1.83        3.18      0.41 o
   2   6   9       87.40       79.45      3.50 o
   3   6   9        1.29        0.45      0.30 o
   4   6   9       37.22       37.61      0.81 o
   5   6   9       39.80       39.99      0.77 o
   6   6   9        0.76        1.25      0.38 o
   7   6   9        0.00       -0.06      0.64 o
   8   6   9       10.10       10.14      0.91 o
  -3   7   9        0.13        0.58      0.93 o
  -2   7   9        3.61        5.31      0.78 o
  -1   7   9       26.68       26.00      1.19 o
   0   7   9        4.29        6.56      1.75 o
   1   7   9      102.65       98.32      1.75 o
   2   7   9        5.52        7.04      0.47 o
   3   7   9       59.09       57.72      1.12 o
   4   7   9       14.83       12.13      0.60 o
   5   7   9        1.68        3.07      0.48 o
   6   7   9       12.81       14.66      0.69 o
   7   7   9        6.85        8.34      0.74 o
   8   7   9        9.75        9.79      1.17 o
  -3   8   9        1.02       -0.23      0.93 o
  -2   8   9        2.25        2.80      1.05 o
  -1   8   9        0.27        0.67      1.11 o
   0   8   9        2.40        2.72      0.76 o
   1   8   9        4.80        5.38      0.56 o
   2   8   9        0.03        0.17      0.58 o
   3   8   9        7.62        7.22      0.99 o
   4   8   9       23.22       22.58      0.70 o
   5   8   9        9.89       10.10      0.56 o
   6   8   9        3.56        2.91      0.47 o
   7   8   9        6.72        7.05      0.82 o
  -2   9   9        1.59        2.33      1.05 o
  -1   9   9        0.66        0.81      0.99 o
   0   9   9        0.01       -0.23      0.49 o
   1   9   9       14.12       15.64      0.94 o
   2   9   9        1.27        1.57      0.53 o
   3   9   9        7.44        7.04      0.64 o
   4   9   9       21.45       24.18      0.82 o
   5   9   9        3.56        4.12      0.51 o
   6   9   9        7.19        7.55      0.70 o
   7   9   9        4.02        3.80      0.82 o
  -1  10   9        1.39        0.93      0.93 o
   0  10   9        7.31        7.29      0.86 o
   1  10   9        0.05        0.02      0.53 o
   2  10   9        1.61        1.73      0.58 o
   3  10   9        9.89       11.62      0.66 o
   4  10   9        1.08        2.25      0.46 o
   5  10   9        8.75       11.22      0.81 o
   6  10   9        0.44        0.55      0.53 o
   0  11   9        0.04        0.70      0.93 o
   1  11   9       23.73       29.22      1.64 o
   2  11   9        1.36        0.83      0.56 o
   3  11   9       15.70       17.77      1.06 o
   4  11   9        0.56       -0.32      0.56 o
   5  11   9        0.01        0.57      0.56 o
  -3 -10  10        0.25       -0.28      1.05 o
  -2 -10  10        0.90        1.53      0.90 o
  -1 -10  10        0.32        2.21      1.17 o
   0 -10  10        0.99       -0.12      0.93 o
   1 -10  10        1.36        0.82      1.17 o
  -4  -9  10        0.00       -1.17      1.17 o
  -3  -9  10        0.36       -0.88      0.99 o
  -2  -9  10        0.17       -0.19      0.79 o
  -1  -9  10        8.74        8.73      1.16 o
   0  -9  10        3.94        1.98      1.05 o
   1  -9  10        0.84        0.03      0.56 o
   2  -9  10        1.77        1.64      0.70 o
  -5  -8  10        0.10       -0.70      0.78 o
  -4  -8  10        1.25        1.31      0.84 o
  -3  -8  10        1.17        0.97      0.54 o
  -2  -8  10        8.17        9.54      1.18 o
  -1  -8  10       11.94       12.83      1.25 o
   0  -8  10        8.56        7.72      1.08 o
   1  -8  10        5.37        3.84      1.05 o
   2  -8  10        0.85        0.13      0.56 o
   3  -8  10        0.02       -0.12      0.93 o
  -5  -7  10        4.44        3.02      0.92 o
  -4  -7  10        0.04        0.12      0.51 o
  -3  -7  10        5.90        6.27      0.68 o
  -2  -7  10        1.18        1.40      0.79 o
  -1  -7  10        7.81       11.30      1.08 o
   0  -7  10       13.33       14.37      1.75 o
   1  -7  10        0.61        2.25      0.82 o
   2  -7  10        1.96        0.93      0.93 o
   3  -7  10       22.76       27.93      1.20 o
   4  -7  10        0.09       -0.40      0.58 o
  -5  -6  10        2.02        2.08      1.05 o
  -4  -6  10        0.91        1.08      0.54 o
  -3  -6  10        0.01        0.17      0.44 o
  -2  -6  10        3.33        2.11      0.75 o
  -1  -6  10       22.03       22.78      1.36 o
   0  -6  10        0.15        0.83      0.87 o
   1  -6  10        4.08        4.09      0.79 o
   2  -6  10        0.09        0.71      0.61 o
   3  -6  10        0.71        0.14      0.41 o
   4  -6  10       25.52       29.93      1.57 o
   5  -6  10        9.60       11.69      0.79 o
  -6  -5  10        1.00        1.17      0.84 o
  -5  -5  10        0.84       -0.13      0.50 o
  -4  -5  10        1.04        0.93      0.51 o
  -3  -5  10        3.31        2.49      0.49 o
  -2  -5  10        9.33        9.76      0.71 o
  -1  -5  10        6.99        7.49      0.62 o
   0  -5  10       11.07        8.99      0.79 o
   1  -5  10       11.56        9.34      0.99 o
   2  -5  10        6.59        4.86      0.79 o
   3  -5  10        2.48        4.54      0.93 o
   4  -5  10        0.42        1.51      0.93 o
   5  -5  10        0.38        1.75      1.05 o
   6  -5  10       22.67       23.53      2.10 o
  -6  -4  10        0.53        0.64      0.99 o
  -5  -4  10        5.04        4.84      1.14 o
  -4  -4  10        3.02        2.76      0.51 o
  -3  -4  10        7.16        8.33      0.55 o
  -2  -4  10        6.92        9.83      0.69 o
  -1  -4  10       17.10       21.09      0.77 o
   0  -4  10        1.12        0.62      0.36 o
   1  -4  10      100.48       93.99      1.90 o
   2  -4  10       68.95       68.91      1.63 o
   3  -4  10        0.13       -0.43      0.52 o
   4  -4  10       10.90       11.18      1.28 o
   5  -4  10        0.04       -0.35      0.82 o
   6  -4  10        1.42        2.56      1.17 o
  -6  -3  10        0.04       -0.14      0.56 o
  -5  -3  10        0.01        0.69      0.44 o
  -4  -3  10        2.45        1.69      0.44 o
  -3  -3  10        3.38        4.57      0.42 o
  -2  -3  10        1.75        0.23      0.38 o
  -1  -3  10        1.97        2.00      0.38 o
   0  -3  10      191.36      185.86      2.22 o
   1  -3  10      109.04      105.00      1.84 o
   2  -3  10       43.29       40.39      0.98 o
   3  -3  10        4.43        4.38      0.55 o
   4  -3  10        0.37        0.12      0.70 o
   5  -3  10        0.06       -0.70      0.70 o
   6  -3  10        0.06       -0.47      0.82 o
   7  -3  10        0.97        0.47      1.05 o
  -6  -2  10        2.02        2.76      0.69 o
  -5  -2  10        0.11        1.80      0.73 o
  -4  -2  10        5.19        6.58      0.84 o
  -3  -2  10        0.14       -0.27      0.27 o
  -2  -2  10        2.74        2.27      0.37 o
  -1  -2  10       75.03       77.89      1.26 o
   0  -2  10       61.58       60.81      1.07 o
   1  -2  10      103.32       99.12      1.38 o
   2  -2  10       38.87       42.11      1.05 o
   3  -2  10       10.95       11.84      0.56 o
   4  -2  10       21.76       25.22      1.00 o
   5  -2  10       11.06       14.10      1.28 o
   6  -2  10       24.02       27.85      1.98 o
   7  -2  10        0.75        0.12      1.05 o
  -6  -1  10        0.77        0.11      0.64 o
  -5  -1  10        2.08        3.72      0.82 o
  -4  -1  10        0.09        0.23      0.64 o
  -3  -1  10       14.09       15.18      2.21 o
  -2  -1  10        1.20        1.62      0.34 o
  -1  -1  10       56.20       59.59      1.05 o
   0  -1  10       33.52       32.27      0.72 o
   1  -1  10        6.01        5.89      0.35 o
   2  -1  10       59.70       57.13      1.54 o
   3  -1  10        0.31       -0.06      0.29 o
   4  -1  10        7.60        8.61      0.51 o
   5  -1  10       14.59       16.22      0.94 o
   6  -1  10        0.02        0.58      0.82 o
   7  -1  10        2.70        0.93      1.05 o
  -6   0  10        2.11        1.55      0.76 o
  -5   0  10        5.46        6.00      0.76 o
  -4   0  10       42.74       47.27      1.46 o
  -3   0  10        9.46       12.06      0.86 o
  -2   0  10        7.46        9.00      0.53 o
  -1   0  10       24.96       29.27      0.71 o
   0   0  10       60.24       53.40      0.87 o
   1   0  10       55.82       52.31      0.80 o
   2   0  10      235.40      221.72      2.34 o
   3   0  10       11.90       13.56      0.50 o
   4   0  10       93.29       94.01      1.41 o
   5   0  10        0.88        0.69      0.77 o
   6   0  10        6.70        5.36      1.05 o
   7   0  10        0.36       -0.12      0.82 o
  -5   1  10        7.30        7.77      0.69 o
  -4   1  10        2.91        1.75      1.11 o
  -3   1  10       11.46       12.46      0.86 o
  -2   1  10        0.65        0.36      0.33 o
  -1   1  10       22.52       22.09      0.64 o
   0   1  10       24.33       26.51      0.59 o
   1   1  10      230.43      207.61      2.44 o
   2   1  10       64.77       62.58      1.02 o
   3   1  10        7.72        5.59      0.52 o
   4   1  10        0.89        0.55      0.27 o
   5   1  10        2.14        1.45      0.40 o
   6   1  10       20.44       19.51      1.03 o
   7   1  10        0.38        0.00      0.82 o
   8   1  10        0.81        3.84      1.17 o
  -5   2  10        0.11        0.33      0.66 o
  -4   2  10       27.30       26.80      1.86 o
  -3   2  10        0.03       -0.35      0.49 o
  -2   2  10        1.60        1.76      0.38 o
  -1   2  10       77.27       78.25      1.27 o
   0   2  10       26.59       26.12      0.73 o
   1   2  10      115.75      114.10      1.62 o
   2   2  10      334.97      317.01      9.44 o
   3   2  10       10.63       11.81      0.51 o
   4   2  10      125.65      124.09      1.88 o
   5   2  10       23.47       23.85      1.05 o
   6   2  10       28.04       33.95      1.81 o
   7   2  10        2.81        3.29      1.05 o
   8   2  10        0.10        0.53      0.61 o
  -5   3  10        1.27        1.73      0.99 o
  -4   3  10        6.01        5.48      1.17 o
  -3   3  10       12.64       11.50      0.91 o
  -2   3  10        0.89        1.71      0.45 o
  -1   3  10        1.91        2.14      0.32 o
   0   3  10        3.08        2.07      0.36 o
   1   3  10      134.73      111.92      1.74 o
   2   3  10        1.67        3.10      0.61 o
   3   3  10        0.28        1.40      0.49 o
   4   3  10       18.67       19.59      0.74 o
   5   3  10       15.71       18.52      0.80 o
   6   3  10        0.01        0.79      0.46 o
   7   3  10        0.00       -0.03      0.53 o
   8   3  10        0.01        0.17      0.58 o
  -5   4  10        1.12        1.05      1.05 o
  -4   4  10        1.36       -0.47      0.93 o
  -3   4  10       16.94       20.61      1.15 o
  -2   4  10        2.50        2.38      0.53 o
  -1   4  10       14.65       14.34      0.73 o
   0   4  10       17.76       17.83      0.66 o
   1   4  10        9.56        9.93      1.17 o
   2   4  10        5.03        3.84      1.05 o
   3   4  10       57.25       60.92      2.62 o
   4   4  10       19.53       16.45      0.52 o
   5   4  10        1.55        1.24      0.31 o
   6   4  10        0.56        0.58      0.34 o
   7   4  10        4.33        4.47      0.56 o
   8   4  10        3.12        3.32      0.74 o
  -4   5  10        2.70        2.56      1.05 o
  -3   5  10        2.40        2.62      0.87 o
  -2   5  10        0.20        0.70      0.49 o
  -1   5  10        4.38        3.37      0.50 o
   0   5  10       17.13       14.85      1.08 o
   1   5  10        0.04        0.00      0.52 o
   2   5  10       73.12       62.40      1.44 o
   3   5  10       30.69       22.51      0.76 o
   4   5  10        1.21       -0.12      0.38 o
   5   5  10        0.45        0.87      0.33 o
   6   5  10       12.56       13.87      0.65 o
   7   5  10        6.24        7.17      0.58 o
   8   5  10       13.47       16.51      1.28 o
  -4   6  10        0.12       -0.93      0.93 o
  -3   6  10        4.41        4.66      1.05 o
  -2   6  10        0.30       -0.06      0.49 o
  -1   6  10       14.93       13.13      0.82 o
   0   6  10       30.61       34.45      1.02 o
   1   6  10       47.37       44.16      0.95 o
   2   6  10        5.21        3.97      0.52 o
   3   6  10        5.53        6.29      0.58 o
   4   6  10       37.16       34.25      0.91 o
   5   6  10       20.86       18.52      0.74 o
   6   6  10       47.83       48.66      1.36 o
   7   6  10        6.19        8.96      0.63 o
   8   6  10        0.00        0.06      0.58 o
  -3   7  10        0.72       -0.35      0.93 o
  -2   7  10        0.35       -0.58      0.58 o
  -1   7  10       17.37       15.68      0.94 o
   0   7  10        3.19        4.02      0.58 o
   1   7  10        0.45        0.00      0.33 o
   2   7  10       40.08       34.02      1.51 o
   3   7  10       10.74       10.49      0.82 o
   4   7  10       39.15       38.35      1.03 o
   5   7  10       15.67       14.76      0.82 o
   6   7  10        6.02        7.62      0.76 o
   7   7  10        3.98        3.77      0.87 o
  -2   8  10        0.14        0.82      0.82 o
  -1   8  10        9.52       10.21      1.57 o
   0   8  10       29.01       36.51      3.09 o
   1   8  10        7.27        6.83      1.05 o
   2   8  10       39.20       46.51      1.20 o
   3   8  10       10.33       11.65      1.05 o
   4   8  10       10.41       10.69      1.75 o
   5   8  10        0.04       -0.12      0.41 o
   6   8  10       18.04       16.96      0.99 o
   7   8  10        5.18        3.84      0.93 o
  -1   9  10        1.99        3.08      1.46 o
   0   9  10        1.64        1.37      0.61 o
   1   9  10        1.45        0.73      0.53 o
   2   9  10        1.96        2.38      0.47 o
   3   9  10        2.16        1.62      0.45 o
   4   9  10       10.09       13.68      0.82 o
   5   9  10        7.73        8.45      0.99 o
   6   9  10       12.42       14.28      1.75 o
   0  10  10        3.13        5.14      0.81 o
   1  10  10        9.15       12.02      0.75 o
   2  10  10        2.47        4.08      0.64 o
   3  10  10        5.78        8.12      0.59 o
   4  10  10       12.13       12.94      0.91 o
   5  10  10        4.03        3.72      0.74 o
   6  10  10        1.34        2.21      0.93 o
   2  11  10        4.05        4.45      0.73 o
   3  11  10        0.00       -0.11      0.49 o
   4  11  10        0.17       -0.35      0.93 o
  -3  -9  11        0.98        0.36      0.88 o
  -2  -9  11        4.79        5.67      1.14 o
  -1  -9  11        3.20        2.11      1.11 o
   0  -9  11        0.20       -0.03      1.22 o
   1  -9  11        0.15        0.58      1.05 o
  -4  -8  11        0.14       -0.72      0.84 o
  -3  -8  11        0.00        1.37      0.88 o
  -2  -8  11        0.21       -0.37      0.78 o
  -1  -8  11        7.50        7.50      1.40 o
   0  -8  11        1.54        1.28      0.88 o
   1  -8  11        0.32        0.04      0.81 o
   2  -8  11        4.61        6.06      1.28 o
   3  -8  11        0.91        1.51      1.17 o
  -4  -7  11        0.48        0.21      0.88 o
  -3  -7  11        0.03        1.12      0.86 o
  -2  -7  11        0.08       -0.84      1.22 o
  -1  -7  11        2.67        2.91      0.88 o
   0  -7  11        0.45       -0.35      0.63 o
   1  -7  11        0.61       -0.23      0.70 o
   2  -7  11        4.42        6.41      1.28 o
   3  -7  11        1.12        0.12      1.05 o
   4  -7  11        2.87        1.98      1.17 o
  -5  -6  11        0.18        0.40      0.56 o
  -4  -6  11        0.07       -0.51      0.51 o
  -3  -6  11        7.03        9.16      1.08 o
  -2  -6  11        1.92        2.51      0.79 o
  -1  -6  11        3.45        4.20      0.88 o
   0  -6  11       17.56       14.53      1.14 o
   1  -6  11        0.34       -0.21      0.82 o
   2  -6  11        0.01       -0.61      0.61 o
   3  -6  11        3.48        1.05      0.93 o
   4  -6  11        7.31        9.55      1.40 o
  -5  -5  11        0.30        0.02      0.54 o
  -4  -5  11        0.17        0.76      0.54 o
  -3  -5  11        0.09       -0.50      0.60 o
  -2  -5  11       13.02       11.51      1.06 o
  -1  -5  11       94.31       93.02      2.06 o
   0  -5  11       25.95       25.27      1.92 o
   1  -5  11        0.19       -0.09      0.99 o
   2  -5  11        8.61        7.57      0.88 o
   3  -5  11        1.17        1.50      0.72 o
   4  -5  11        2.92        3.61      1.05 o
   5  -5  11        4.47        6.64      1.28 o
  -5  -4  11        0.02        0.01      0.66 o
  -4  -4  11        0.29       -0.10      0.44 o
  -3  -4  11        9.43       10.88      1.06 o
  -2  -4  11       26.26       26.31      1.76 o
  -1  -4  11        3.56        5.42      0.64 o
   0  -4  11       71.24       71.93      1.43 o
   1  -4  11       10.89        9.99      0.68 o
   2  -4  11        2.34        1.41      0.61 o
   3  -4  11       27.03       30.09      1.48 o
   4  -4  11       13.49       14.80      1.40 o
   5  -4  11        4.05        5.01      1.17 o
   6  -4  11        8.41       13.51      1.63 o
  -5  -3  11        1.41        2.47      0.54 o
  -4  -3  11        4.75        6.23      1.11 o
  -3  -3  11        0.20       -0.01      0.48 o
  -2  -3  11        0.96        2.75      0.62 o
  -1  -3  11      113.68      111.30      1.80 o
   0  -3  11       12.75       13.35      0.61 o
   1  -3  11        1.20        0.96      0.36 o
   2  -3  11       10.48       11.10      0.65 o
   3  -3  11       10.67       12.13      0.99 o
   4  -3  11        8.25        8.45      0.90 o
   5  -3  11        8.61        8.97      1.28 o
   6  -3  11        0.89       -0.82      0.82 o
  -5  -2  11        0.90        2.09      0.47 o
  -4  -2  11        0.48        0.80      0.38 o
  -3  -2  11        0.31       -0.04      0.59 o
  -2  -2  11        6.87        4.24      0.60 o
  -1  -2  11        0.01       -0.14      0.31 o
   0  -2  11       11.85       12.16      0.54 o
   1  -2  11        4.80        5.09      0.40 o
   2  -2  11        1.22        1.50      0.39 o
   3  -2  11        1.88        1.08      0.37 o
   4  -2  11        7.57        6.87      0.63 o
   5  -2  11       28.84       32.62      1.86 o
   6  -2  11        2.34        3.84      1.05 o
  -5  -1  11        2.38        1.65      0.49 o
  -4  -1  11        7.86        8.27      1.17 o
  -3  -1  11        3.57        5.61      0.63 o
  -2  -1  11       27.31       26.84      0.87 o
  -1  -1  11        7.92        6.30      0.44 o
   0  -1  11      117.32      111.13      1.50 o
   1  -1  11        3.72        3.33      0.60 o
   2  -1  11       47.54       48.40      1.00 o
   3  -1  11        3.10        3.37      0.39 o
   4  -1  11        5.26        4.97      0.43 o
   5  -1  11        0.04        0.13      0.52 o
   6  -1  11        1.01        0.82      0.82 o
   7  -1  11        9.59        9.90      1.40 o
  -5   0  11        1.74        1.44      0.42 o
  -4   0  11        3.19        6.06      1.05 o
  -3   0  11        0.07       -0.23      0.49 o
  -2   0  11        1.60        2.62      0.43 o
  -1   0  11       32.24       34.01      1.45 o
   0   0  11        1.59        1.68      0.29 o
   1   0  11        0.96        0.68      0.36 o
   2   0  11        2.16        2.55      0.23 o
   3   0  11        4.45        4.21      0.30 o
   4   0  11       29.28       31.50      1.01 o
   5   0  11        0.28       -0.28      0.39 o
   6   0  11        2.38        5.48      0.93 o
   7   0  11        4.76        7.11      1.28 o
  -5   1  11        2.36        1.17      1.05 o
  -4   1  11        2.26        2.33      1.05 o
  -3   1  11       10.41       13.20      1.11 o
  -2   1  11        0.02        0.83      0.35 o
  -1   1  11        1.41        2.09      0.34 o
   0   1  11      138.59      123.75      1.55 o
   1   1  11        2.66        2.24      0.30 o
   2   1  11       94.13       87.65      1.80 o
   3   1  11       19.29       18.29      0.88 o
   4   1  11       48.21       49.68      2.91 o
   5   1  11        0.41       -0.01      0.31 o
   6   1  11        1.46        1.72      0.53 o
   7   1  11        0.84        0.82      0.82 o
  -5   2  11        0.70        0.47      0.93 o
  -4   2  11        5.19        5.71      1.17 o
  -3   2  11        0.47        0.88      0.53 o
  -2   2  11        2.68        2.63      0.48 o
  -1   2  11       30.93       27.51      0.76 o
   0   2  11        2.17        2.00      0.24 o
   1   2  11        4.06        5.89      0.31 o
   2   2  11       10.83       11.01      1.06 o
   3   2  11       10.44       10.15      0.51 o
   4   2  11        1.23        1.78      0.39 o
   5   2  11       15.74       14.21      1.22 o
   6   2  11        6.35        6.92      0.64 o
   7   2  11       34.93       39.57      3.61 o
  -4   3  11        0.26       -0.35      0.82 o
  -3   3  11        1.38        1.51      0.58 o
  -2   3  11       10.96        9.93      0.70 o
  -1   3  11        7.53        8.61      0.51 o
   0   3  11        9.34       13.35      0.79 o
   1   3  11       10.05        9.34      0.40 o
   2   3  11        3.56        3.08      1.40 o
   3   3  11       15.97       19.13      2.21 o
   4   3  11       37.71       35.63      1.02 o
   5   3  11       49.19       48.62      1.51 o
   6   3  11       22.80       26.48      1.98 o
   7   3  11        9.61       10.48      0.82 o
  -4   4  11        2.68        2.10      1.05 o
  -3   4  11        2.09        1.93      0.82 o
  -2   4  11        6.18        5.26      1.57 o
  -1   4  11        0.15        0.32      0.36 o
   0   4  11        7.95        7.00      0.52 o
   1   4  11        8.97       10.25      0.64 o
   2   4  11        7.26        9.55      1.40 o
   3   4  11       30.71       30.26      1.51 o
   4   4  11       36.43       33.45      1.75 o
   5   4  11        1.93        2.04      0.41 o
   6   4  11        4.33        5.71      0.58 o
   7   4  11       33.52       34.56      1.40 o
  -3   5  11        1.29        1.13      1.34 o
  -2   5  11        0.84        1.40      0.58 o
  -1   5  11        0.77        0.93      0.49 o
   0   5  11       24.18       24.35      1.98 o
   1   5  11        9.45        8.19      1.57 o
   2   5  11       35.65       31.46      2.04 o
   3   5  11        7.65        6.76      0.81 o
   4   5  11        8.60        6.62      0.36 o
   5   5  11        4.96        4.80      0.52 o
   6   5  11       14.97       16.86      1.05 o
   7   5  11       12.68       13.85      0.91 o
  -3   6  11        3.98        4.89      1.17 o
  -2   6  11        0.75        0.17      0.58 o
  -1   6  11        0.22       -0.37      0.45 o
   0   6  11        0.61        0.47      0.39 o
   1   6  11        0.49       -0.14      0.43 o
   2   6  11        9.80        8.85      0.63 o
   3   6  11        0.70        1.17      0.47 o
   4   6  11        0.11        0.17      0.29 o
   5   6  11       17.09       14.69      0.70 o
   6   6  11        4.17        3.88      0.53 o
   7   6  11        0.02       -0.12      0.58 o
  -2   7  11        8.83       10.15      0.94 o
  -1   7  11        0.80        1.29      0.64 o
   0   7  11        7.98       10.08      1.51 o
   1   7  11        2.41        2.68      0.70 o
   2   7  11        1.52        0.35      0.47 o
   3   7  11       11.09       12.70      0.93 o
   4   7  11       14.17       12.19      0.66 o
   5   7  11        9.99        8.46      0.58 o
   6   7  11        2.64        3.07      0.53 o
   7   7  11        2.51        2.37      0.64 o
  -1   8  11        0.05        0.29      0.64 o
   0   8  11       10.38       11.07      1.34 o
   1   8  11        0.37        0.82      0.70 o
   2   8  11       15.74       18.64      1.40 o
   3   8  11        5.57        5.94      0.82 o
   4   8  11       13.18       12.76      0.74 o
   5   8  11        0.58        0.23      0.41 o
   6   8  11       10.52       10.83      1.05 o
   0   9  11       10.16       13.03      0.98 o
   1   9  11       13.95       15.57      0.92 o
   2   9  11        9.40        6.99      1.05 o
   3   9  11        0.22       -0.23      0.58 o
   4   9  11        1.75        1.63      0.49 o
   5   9  11        0.28        0.06      0.45 o
   6   9  11        7.41        9.09      0.82 o
   1  10  11        2.00        2.27      0.61 o
   2  10  11        0.21        1.05      0.82 o
   3  10  11        5.42        7.34      1.05 o
   4  10  11        0.18       -0.06      0.49 o
   5  10  11        0.72        1.17      0.58 o
  -2  -8  12        0.70        1.70      0.97 o
  -1  -8  12        1.80        0.96      0.82 o
   0  -8  12        1.36        1.29      0.91 o
   1  -8  12        0.58        0.74      0.90 o
  -3  -7  12        4.26        3.01      0.95 o
  -2  -7  12        6.20        5.31      2.56 o
  -1  -7  12        0.86        1.93      1.11 o
   0  -7  12        0.60        0.97      1.17 o
   1  -7  12        0.21       -0.19      0.70 o
   2  -7  12        2.14        1.46      1.92 o
   3  -7  12        0.29        0.70      0.93 o
  -4  -6  12        3.47        4.14      1.75 o
  -3  -6  12        4.98        5.63      1.03 o
  -2  -6  12        0.02        0.21      0.78 o
  -1  -6  12       12.26       10.96      2.62 o
   0  -6  12        0.51        1.24      0.82 o
   1  -6  12        1.87        1.47      0.78 o
   2  -6  12        3.95        4.99      1.28 o
   3  -6  12        0.09       -0.12      0.82 o
   4  -6  12        0.13       -0.93      0.93 o
  -4  -5  12        0.29       -0.69      0.69 o
  -3  -5  12        4.51        4.38      0.90 o
  -2  -5  12       15.44       15.47      2.27 o
  -1  -5  12        4.23        4.36      0.67 o
   0  -5  12        0.05       -0.35      0.70 o
   1  -5  12        1.43        0.94      1.51 o
   2  -5  12        6.67        8.07      1.00 o
   3  -5  12        0.21       -0.60      0.60 o
   4  -5  12        3.16        7.11      1.17 o
  -4  -4  12        0.13        0.20      1.51 o
  -3  -4  12        3.30        2.42      0.79 o
  -2  -4  12        0.09       -0.13      0.48 o
  -1  -4  12        1.74        1.72      0.72 o
   0  -4  12        0.25       -0.52      0.52 o
   1  -4  12        4.08        4.91      0.72 o
   2  -4  12        1.02        0.18      0.61 o
   3  -4  12       12.67       14.93      1.11 o
   4  -4  12        6.53       10.02      1.28 o
   5  -4  12       17.55       17.83      1.51 o
  -5  -3  12        0.03       -0.44      1.46 o
  -4  -3  12        0.12        0.69      0.69 o
  -3  -3  12        0.26        0.58      0.82 o
  -2  -3  12        0.30        0.49      0.47 o
  -1  -3  12        2.80        2.40      0.68 o
   0  -3  12        3.98        3.96      0.46 o
   1  -3  12       10.12        9.45      0.94 o
   2  -3  12        6.95        7.83      0.64 o
   3  -3  12       14.44       14.94      0.86 o
   4  -3  12        0.74        0.54      1.05 o
   5  -3  12        1.81        2.45      0.93 o
  -5  -2  12        0.17        0.37      0.78 o
  -4  -2  12        4.21        5.13      0.88 o
  -3  -2  12        4.03        7.51      0.76 o
  -2  -2  12       16.04       18.72      0.93 o
  -1  -2  12        6.54        7.02      0.54 o
   0  -2  12        6.71        7.53      0.50 o
   1  -2  12       54.64       52.97      1.09 o
   2  -2  12       13.62       13.24      0.69 o
   3  -2  12       27.00       27.65      1.28 o
   4  -2  12        0.62        0.46      0.42 o
   5  -2  12        0.34        1.28      0.70 o
   6  -2  12       16.40       20.16      1.63 o
  -4  -1  12        0.47        1.94      0.75 o
  -3  -1  12        0.43       -0.02      0.50 o
  -2  -1  12       11.26       10.68      0.72 o
  -1  -1  12       26.19       24.53      0.82 o
   0  -1  12       10.78       12.24      0.64 o
   1  -1  12       39.01       38.80      1.28 o
   2  -1  12       10.56       10.64      0.62 o
   3  -1  12        0.24        0.04      0.44 o
   4  -1  12        0.16       -0.15      0.38 o
   5  -1  12        0.00       -0.68      0.82 o
   6  -1  12        0.69        1.28      0.93 o
  -4   0  12        0.77        0.93      0.82 o
  -3   0  12        4.23        4.26      0.70 o
  -2   0  12       24.90       23.23      0.83 o
  -1   0  12        1.43        0.86      0.32 o
   0   0  12       25.86       28.82      1.88 o
   1   0  12       14.66       14.87      0.73 o
   2   0  12       10.90       10.26      0.56 o
   3   0  12       46.88       42.20      2.91 o
   4   0  12        6.82        5.77      0.51 o
   5   0  12       15.31       15.75      0.84 o
   6   0  12       44.16       56.04      2.21 o
  -4   1  12        0.04        0.12      0.82 o
  -3   1  12        0.06        0.12      0.49 o
  -2   1  12        1.32        0.87      0.40 o
  -1   1  12        0.00        0.41      0.32 o
   0   1  12        0.73        0.80      0.26 o
   1   1  12        0.15        0.23      0.25 o
   2   1  12        3.68        3.68      0.34 o
   3   1  12       32.82       28.83      1.22 o
   4   1  12        8.75        9.99      1.40 o
   5   1  12       23.09       25.40      1.51 o
   6   1  12        0.96        0.29      0.87 o
   7   1  12        3.62        2.91      0.93 o
  -4   2  12        0.33        0.12      0.82 o
  -3   2  12        1.99        2.86      0.76 o
  -2   2  12        2.63        4.86      0.75 o
  -1   2  12        0.76        0.97      0.34 o
   0   2  12        1.04        1.83      0.27 o
   1   2  12        1.45        1.90      0.30 o
   2   2  12       56.86       51.95      1.57 o
   3   2  12       32.45       29.06      1.20 o
   4   2  12        6.21        6.91      0.63 o
   5   2  12        3.35        4.19      0.70 o
   6   2  12       30.59       29.83      1.63 o
  -4   3  12        0.72        0.00      0.82 o
  -3   3  12        1.42        2.71      0.70 o
  -2   3  12        0.33        0.00      0.49 o
  -1   3  12       11.03       12.62      0.63 o
   0   3  12        0.21        0.82      0.33 o
   1   3  12       58.56       47.90      1.01 o
   2   3  12       22.24       16.47      1.26 o
   3   3  12        2.45        1.11      0.70 o
   4   3  12        0.01       -0.22      0.31 o
   5   3  12       48.30       51.73      1.86 o
   6   3  12        2.35        3.15      0.70 o
   7   3  12       23.43       24.93      1.75 o
  -3   4  12        3.95        3.08      0.70 o
  -2   4  12       11.30       11.31      1.63 o
  -1   4  12       10.67       10.47      0.70 o
   0   4  12       20.89       19.46      1.17 o
   1   4  12       16.09       14.46      2.62 o
   2   4  12        1.04        2.23      0.73 o
   3   4  12       25.05       25.82      1.92 o
   4   4  12       36.63       34.72      2.68 o
   5   4  12       62.04       60.58      1.32 o
   6   4  12        2.91        2.57      0.49 o
   7   4  12        8.13        8.65      1.63 o
  -3   5  12        3.20        3.84      1.05 o
  -2   5  12        0.49       -0.35      0.70 o
  -1   5  12        0.33        0.60      0.45 o
   0   5  12        7.04        6.87      0.82 o
   1   5  12       28.37       27.52      1.40 o
   2   5  12       12.21       11.78      0.65 o
   3   5  12       63.84       65.01      3.03 o
   5   5  12        5.74        4.52      0.41 o
   6   5  12        0.11        0.35      0.41 o
   7   5  12       15.46       14.77      0.94 o
  -2   6  12        1.24        2.10      0.66 o
  -1   6  12        2.16        1.80      0.53 o
   0   6  12       12.20       15.15      1.28 o
   1   6  12       57.73       63.26      2.10 o
   2   6  12       14.09       11.42      0.82 o
   3   6  12       14.49       13.19      1.34 o
   4   6  12        0.01       -0.41      0.41 o
   5   6  12        2.70        3.32      1.40 o
   6   6  12       15.43       14.98      0.82 o
  -1   7  12        7.96       11.67      0.90 o
   0   7  12       11.20       10.49      1.17 o
   1   7  12        0.14        1.51      0.70 o
   2   7  12        0.04        0.47      0.47 o
   3   7  12       15.38       14.56      0.93 o
   4   7  12        0.13       -0.33      0.33 o
   5   7  12       35.51       36.44      1.11 o
   6   7  12        4.01        3.30      0.53 o
   0   8  12        0.71        1.05      0.82 o
   1   8  12        3.88        3.73      0.82 o
   2   8  12        6.30        5.13      0.82 o
   3   8  12        1.38        1.63      0.58 o
   4   8  12       10.42       12.06      0.74 o
   5   8  12        6.02        6.73      0.61 o
   1   9  12        0.08        0.47      0.70 o
   2   9  12        0.10        0.12      0.58 o
   3   9  12        0.04       -0.58      0.58 o
   4   9  12        2.46        2.38      0.53 o
  -2  -7  13        4.49        3.35      1.02 o
  -1  -7  13        0.24       -0.23      0.73 o
   0  -7  13        4.86        6.66      2.27 o
   1  -7  13        1.96        0.69      0.99 o
  -3  -6  13        0.25       -0.42      0.81 o
  -2  -6  13        0.72        0.05      0.82 o
  -1  -6  13        0.66        0.64      0.79 o
   0  -6  13        0.43        0.75      0.72 o
   1  -6  13        0.77        0.76      0.87 o
   2  -6  13        6.04        5.19      1.02 o
   3  -6  13        8.19       10.25      1.40 o
  -3  -5  13        0.01       -0.64      0.72 o
  -2  -5  13        6.04        3.20      0.88 o
  -1  -5  13        3.53        3.08      1.17 o
   0  -5  13        0.72        0.16      0.69 o
   1  -5  13       10.42       10.49      1.00 o
   2  -5  13        3.00        2.73      0.82 o
   3  -5  13        1.95        2.75      0.90 o
  -3  -4  13        0.00       -0.70      0.70 o
  -2  -4  13        1.82        1.61      1.05 o
  -1  -4  13        3.46        2.54      0.60 o
   0  -4  13        1.87        1.66      0.56 o
   1  -4  13        1.21        2.12      1.34 o
   2  -4  13        4.28        3.58      0.82 o
   3  -4  13        4.08        4.74      0.83 o
   4  -4  13        0.89        0.12      0.82 o
  -4  -3  13        0.88       -0.54      1.17 o
  -3  -3  13        4.31        4.33      1.34 o
  -2  -3  13        3.71        3.87      0.66 o
  -1  -3  13       25.26       27.74      1.12 o
   0  -3  13        1.14        1.43      0.50 o
   1  -3  13        7.85        8.83      0.72 o
   2  -3  13        0.16        0.84      0.47 o
   3  -3  13        0.87        0.91      0.63 o
   4  -3  13       18.82       19.69      2.10 o
   5  -3  13       12.20       15.50      1.51 o
  -4  -2  13        0.66        0.19      1.34 o
  -3  -2  13        0.00       -0.60      0.60 o
  -2  -2  13        2.90        3.74      0.63 o
  -1  -2  13        3.44        4.68      0.57 o
   0  -2  13        0.35        0.74      0.50 o
   1  -2  13        3.34        3.04      0.67 o
   2  -2  13        0.92        0.75      0.42 o
   3  -2  13        0.82        0.91      0.42 o
   4  -2  13        8.16       10.60      1.34 o
   5  -2  13       35.20       39.50      1.86 o
  -4  -1  13        1.63        0.94      0.93 o
  -3  -1  13        0.08        0.32      0.68 o
  -2  -1  13        6.62        9.37      0.73 o
  -1  -1  13        6.38        6.04      0.52 o
   0  -1  13        4.68        5.42      0.43 o
   1  -1  13       22.01       23.44      0.73 o
   2  -1  13       30.73       32.78      1.55 o
   3  -1  13       22.67       24.99      1.17 o
   4  -1  13       41.69       43.43      1.72 o
   5  -1  13        5.34        6.06      0.93 o
   6  -1  13        0.89        1.17      0.82 o
  -4   0  13        0.03        0.32      0.75 o
  -3   0  13        3.24        4.56      0.74 o
  -2   0  13        2.33        3.47      0.64 o
  -1   0  13        0.84        0.56      0.35 o
   0   0  13        3.53        4.00      0.44 o
   1   0  13       52.17       52.59      1.22 o
   2   0  13        4.60        5.92      0.63 o
   3   0  13       10.58       11.07      0.83 o
   4   0  13        9.79       10.73      0.99 o
   5   0  13        8.93        8.27      1.05 o
  -3   1  13        1.73        2.99      0.70 o
  -2   1  13        3.68        3.72      0.61 o
  -1   1  13        2.99        3.00      0.39 o
   0   1  13       34.98       35.99      1.06 o
   1   1  13       10.33       11.37      0.78 o
   2   1  13        8.43        8.13      0.47 o
   3   1  13        1.70        1.78      0.53 o
   4   1  13       81.65       88.74      5.07 o
   5   1  13        1.72        2.10      0.70 o
   6   1  13       42.51       43.81      2.21 o
  -3   2  13        3.32        5.58      0.78 o
  -2   2  13        1.11        0.12      0.49 o
  -1   2  13       14.92       15.67      0.67 o
   0   2  13        0.21        0.12      0.34 o
   1   2  13       10.74       11.05      0.54 o
   2   2  13        5.48        4.91      0.35 o
   3   2  13       50.14       54.45      2.16 o
   4   2  13        5.79        6.46      0.70 o
   5   2  13       11.53       11.42      1.05 o
   6   2  13        7.25        4.43      0.93 o
  -3   3  13        0.00        0.29      0.61 o
  -2   3  13        1.02        1.69      0.58 o
  -1   3  13        0.60        1.31      0.38 o
   0   3  13       12.24       12.19      0.70 o
   1   3  13       12.70       12.52      0.55 o
   2   3  13       12.41       11.30      1.63 o
   3   3  13       29.95       32.86      2.45 o
   4   3  13        1.96        3.61      0.47 o
   5   3  13        0.86        1.40      0.58 o
   6   3  13       32.41       32.86      1.63 o
  -2   4  13        2.69        3.56      0.66 o
  -1   4  13        6.48        6.87      1.05 o
   0   4  13        2.47        4.54      0.70 o
   1   4  13        8.52        8.39      0.70 o
   2   4  13        6.45        7.69      1.51 o
   3   4  13        1.38        1.51      1.05 o
   5   4  13        6.42        5.95      0.64 o
   6   4  13        0.02        0.70      0.41 o
  -2   5  13        4.26        5.85      0.82 o
  -1   5  13       16.84       23.53      1.75 o
   0   5  13        0.54        0.47      0.58 o
   1   5  13        9.27        7.81      0.82 o
   2   5  13        1.43        1.44      0.58 o
   3   5  13        3.86        4.54      1.17 o
   5   5  13        7.92        6.96      0.99 o
   6   5  13        4.12        5.42      0.58 o
  -1   6  13        0.01       -0.12      0.70 o
   0   6  13        0.08        1.28      0.70 o
   1   6  13        3.77        4.31      0.70 o
   2   6  13        2.90        3.73      0.58 o
   5   6  13       19.55       20.70      0.74 o
   6   6  13        0.70        0.93      0.64 o
   0   7  13        2.92        2.21      0.82 o
   1   7  13        4.22        4.19      0.82 o
   2   7  13        6.92        4.54      0.70 o
   3   7  13        4.30        2.80      0.58 o
   4   7  13        2.00        1.85      0.36 o
   5   7  13        7.93       12.11      0.76 o
   1   8  13        0.18       -0.12      0.70 o
   2   8  13        0.22       -0.58      0.58 o
   3   8  13        0.00       -0.23      0.58 o
   4   8  13        2.22        2.10      0.49 o
   0  -6  14        0.01       -0.05      0.72 o
  -2  -5  14        6.57        8.12      1.17 o
  -1  -5  14        0.01       -0.72      0.72 o
   0  -5  14        0.05        0.54      0.72 o
   1  -5  14        0.10       -0.06      0.76 o
   2  -5  14        0.09       -0.93      0.93 o
  -2  -4  14        0.13       -0.16      0.73 o
  -1  -4  14        0.05       -0.23      0.56 o
   0  -4  14        0.69        0.44      0.57 o
   1  -4  14        0.43       -0.63      0.63 o
   2  -4  14        0.33       -0.64      0.64 o
   3  -4  14       11.79       13.50      1.46 o
  -2  -3  14        6.13        6.04      0.82 o
  -1  -3  14        1.40        2.21      0.57 o
   0  -3  14        8.41        7.70      0.91 o
   1  -3  14        2.75        3.21      0.73 o
   2  -3  14        2.44        2.45      0.64 o
   3  -3  14        6.40        6.79      0.84 o
   4  -3  14       15.24       16.66      1.21 o
  -3  -2  14        3.12        3.66      2.04 o
  -2  -2  14        4.42        5.70      0.72 o
  -1  -2  14        3.72        5.47      0.65 o
   0  -2  14        3.30        4.35      0.49 o
   1  -2  14        0.36        0.35      0.38 o
   2  -2  14        0.07       -0.31      0.42 o
   3  -2  14        8.95        8.09      0.99 o
   4  -2  14        0.42       -1.05      1.51 o
  -3  -1  14        0.96        0.83      0.70 o
  -2  -1  14        0.41        0.33      0.50 o
  -1  -1  14       12.04       15.10      0.83 o
   0  -1  14        0.22        0.54      0.36 o
   1  -1  14        0.05       -0.40      0.42 o
   2  -1  14        2.28        3.03      0.72 o
   3  -1  14        8.44        8.68      0.93 o
   4  -1  14        1.81        0.94      0.72 o
  -2   0  14       13.28       16.34      0.92 o
  -1   0  14        0.03        0.33      0.40 o
   0   0  14        4.03        3.16      1.18 o
   1   0  14        0.79        0.85      0.39 o
   2   0  14       40.31       42.39      1.92 o
   3   0  14        2.48        2.56      0.63 o
   4   0  14       22.00       21.96      2.10 o
   5   0  14       12.61       10.25      1.28 o
  -2   1  14        0.00        0.05      0.50 o
  -1   1  14        4.98        5.56      0.49 o
   0   1  14        5.23        3.98      0.72 o
   1   1  14       13.29       14.14      0.70 o
   2   1  14       14.34       14.00      1.04 o
   3   1  14        0.28        1.29      0.44 o
   4   1  14       18.88       21.87      1.18 o
   5   1  14        8.54        9.20      1.05 o
  -2   2  14       13.13       15.51      0.98 o
  -1   2  14        3.34        3.06      0.72 o
   0   2  14        6.03        7.18      0.60 o
   1   2  14        8.56        9.67      0.55 o
   2   2  14       13.35       12.11      1.01 o
   3   2  14       12.42       11.83      1.05 o
   4   2  14       33.61       28.19      1.28 o
   5   2  14        1.95        3.15      0.70 o
  -2   3  14        0.45        0.41      0.58 o
  -1   3  14        0.13        0.82      0.70 o
   0   3  14        0.50        0.68      0.39 o
   1   3  14        2.97        1.87      0.58 o
   2   3  14       33.20       30.44      1.34 o
   3   3  14        3.28        2.80      1.40 o
   4   3  14        1.73        1.28      0.47 o
   5   3  14        0.26        0.35      0.47 o
  -1   4  14        0.70        0.58      0.82 o
   0   4  14        9.64       11.53      1.05 o
   1   4  14        9.18        9.26      2.74 o
   2   4  14        7.76        8.16      1.51 o
   3   4  14        1.85        1.75      1.17 o
   5   4  14        0.97        0.47      0.33 o
   0   5  14        0.08       -0.35      0.58 o
   1   5  14        0.64        0.58      0.47 o
   2   5  14        1.31        1.30      1.05 o
   5   5  14        5.98        5.65      0.41 o
   1   6  14        0.20        0.23      0.58 o
   2   6  14        1.60        1.38      0.43 o
   2   7  14        0.41        0.93      0.58 o
   3   7  14       15.44       12.47      0.93 o
  -1  -3  15        0.62        0.72      0.61 o
   0  -3  15        0.31        0.10      0.52 o
   1  -3  15        7.50        7.74      0.95 o
   2  -3  15        4.66        2.10      1.86 o
  -1  -2  15        2.53        2.26      0.81 o
   0  -2  15        3.41        4.29      0.61 o
   1  -2  15        9.29        8.51      2.10 o
   2  -2  15        5.13        5.67      0.93 o
   3  -2  15        0.01       -1.28      1.28 o
  -1  -1  15        0.40        0.44      0.50 o
   0  -1  15       11.16       15.80      1.69 o
   1  -1  15        0.20        0.08      0.61 o
   2  -1  15        1.12        0.06      0.61 o
   3  -1  15       41.60       46.18      2.74 o
  -1   0  15        0.25        0.93      0.99 o
   0   0  15        0.03        0.30      0.59 o
   1   0  15       11.92       11.65      0.73 o
   2   0  15       18.59       22.22      1.23 o
   3   0  15        0.57        1.36      0.63 o
   4   0  15        0.00       -0.58      0.58 o
  -1   1  15        0.04        0.23      1.05 o
   0   1  15        8.09        6.55      0.65 o
   1   1  15        5.42        6.09      0.64 o
   2   1  15        0.99        0.17      0.53 o
   3   1  15        3.06        3.57      0.99 o
   4   1  15        3.80        3.73      0.70 o
  -1   2  15        1.28        0.92      0.82 o
   0   2  15        6.23        7.94      0.68 o
   1   2  15        0.03       -0.11      0.35 o
   2   2  15        3.46        3.16      0.42 o
   3   2  15        1.52        1.16      0.70 o
   4   2  15        0.05       -0.12      0.47 o
   0   3  15        2.25        2.55      0.55 o
   1   3  15        0.49        0.49      0.39 o
   2   3  15        1.40        1.30      0.32 o
   3   3  15       21.66       23.88      2.45 o
   1   4  15        0.01        1.14      0.70 o
   2   4  15       50.06       64.55      3.84 o
   2   5  15        8.49        6.76      1.63 o
 
